# Supplementary material for: Estimation of the economic benefits for the public health system related to salt reduction in Costa Rica
Source: PLoS One. 2023 Feb 17;18(2):e0279732. doi: 10.1371/journal.pone.0279732 (PMC9937478; doi:10.1371/journal.pone.0279732)
Supplement: S1 Appendix — (XLSX) [file pone.0279732.s001.xlsx]

## Sheet: GENERAL DATA
	Population	Baseline		Conterfactual
		Mean Salt (g/d)	Salt SD	Mean Salt (g/d)	Salt SD	Deaths (PRIME)	PRIME (IC 95%)
M15-19	215799	10.1	5.4	5	2.65	1e-06	56	220		Losses of Gross Product of Costa Rica	27558607000000
M20-24	228845	10.1	5.4	5	2.65	1.69739	56	220		Collones/Dolar	600
M25-29	227205	10.1	5.4	5	2.65	1.72656	56	220		PIB/Dolar	57060000000
M30-34	197571	10.1	5.4	5	2.65	5.0056	56	220
M35-39	166960	10.1	5.4	5	2.65	4.16798	56	220		Average income of the economically active population	459369
M40-44	149268	10.1	5.4	5	2.65	9.35738	56	220		employment rate	0.62
M45-49	146785	10.1	5.4	5	2.65	16.4193	56	220		Life expectancy (men)	77.5
M50-54	132989	10.1	5.4	5	2.65	30.033	56	220		Life expectancy (women)	82.6
M55-59	107501	10.1	5.4	5	2.65	36.6828	56	220
M60-64	78360.1	10.1	5.4	5	2.65	45.9316	56	220			Total cost	Individually cost	Amount
M65-69	55282	10.1	5.4	5	2.65	52.4047	56	220
M70-74	39450.9	10.1	5.4	5	2.65	52.6172	56	220		Consultations(collones)	511985770884	49266	10392274
M75-79	27666.3	10.1	5.4	5	2.65	61.7362	56	220		Hospitalizations (collones)	950991195834	511458	1859373
M80+	32328.2	10.1	5.4	5	2.65	164	56	220
										Medication (collones-totales)	3.85254e+09	1717.89	4.15622e+06
	Population	Baseline		Conterfactual						Hypertension	3.14596e+09	985.915	3.1909e+06
		Mean Salt (g/d)	Salt SD	Mean Salt (g/d)	Salt SD	Deaths (PRIME)	PRIME (IC 95%)			CHD	7.06587e+08	731.975	965316
F15-19	202161	10.1	5.4	5	2.65	0.503096	47	186		AVC (Stroke)
F20-24	211969	10.1	5.4	5	2.65	1.44759	47	186
F25-29	214774	10.1	5.4	5	2.65	1.16135	47	186
F30-34	191641	10.1	5.4	5	2.65	2.72869	47	186
F35-39	165278	10.1	5.4	5	2.65	3.6119	47	186
F40-44	150836	10.1	5.4	5	2.65	3.30631	47	186
F45-49	149514	10.1	5.4	5	2.65	9.61395	47	186
F50-54	135424	10.1	5.4	5	2.65	12.9478	47	186
F55-59	110517	10.1	5.4	5	2.65	21.2138	47	186
F60-64	81117.3	10.1	5.4	5	2.65	23.0424	47	186
F65-69	57587.9	10.1	5.4	5	2.65	30.9297	47	186
F70-74	42314	10.1	5.4	5	2.65	42.6813	47	186
F75-79	31311.5	10.1	5.4	5	2.65	45.9204	47	186
F80+	42012.7	10.1	5.4	5	2.65	208	47	186

## Sheet: RESULTS NIVEL 1
Nivel 1 -costs of cardiovascular diseases														95% Uncertainty Intervals					COLLONES								95% Uncertainty Intervals					US$
		Collones						US$						YLL		YPLL		Hospitalizations		Consultations		Medicament		Losses of Gross Product			Hospitalizations		Consultations		Medicament		Losses of Gross Product
	YLL	YPLL	Hospitalizations	Consultations	Medicament	Losses of Gross Product		YPLL	Hospitalizations	Consultations	Medicament	Losses of Gross Product
TOTAL	5941.53	2.3623e+08	4.09289e+10	2.20349e+10	3.85254e+09	2.4492e+10		393717	6.82148e+07	3.67248e+07	6.42091e+06	4.08199e+07		14123.9	55782.4	1.5041e+09	5.95071e+09	3.19698e+10	3.99067e+10	1.36134e+10	2.62593e+10	5.45281e+08	5.97937e+08	1.12034e+11	4.4272e+11		5.3283e+07	6.65112e+07	2.2689e+07	4.37655e+07	908802	996562	1.86723e+08	7.37867e+08
Men
15-19 años	2.79054e-05	0.01	4.55074e+08	2.44998e+08	4.28351e+07	1.04177e+08		0.000474681	758456	408330	71391.8	173629		0.000312191	0.00122646	0.111875	0.439508	4.02937e+08	5.09026e+08	1.14147e+08	4.34315e+08	37579.5	59593.7	1.16548e+09	4.57866e+09		671562	848377	190245	723859	62.6325	99.3228	1.94246e+06	7.63111e+06
20-24 años	45.8754	483432	1.24066e+09	6.67933e+08	1.1678e+08	1.91922e+08		805.72	2.06776e+06	1.11322e+06	194634	319871		616.371	2421.46	6.49528e+06	2.55172e+07	1.12089e+09	1.3776e+09	4.37371e+08	9.78145e+08	588950	1.18183e+06	2.57862e+09	1.01303e+10		1.86815e+06	2.296e+06	728951	1.63024e+06	981.583	1969.72	4.29771e+06	1.68839e+07
25-29 años	44.9016	491739	7.6757e+08	4.13237e+08	7.22497e+07	3.12384e+08		819.565	1.27928e+06	688729	120416	520640		268.717	1055.67	2.94285e+06	1.15612e+07	6.98668e+08	8.43745e+08	2.59479e+08	6.16991e+08	1.92907e+06	4.14456e+06	1.86949e+09	7.34442e+09		1.16445e+06	1.40624e+06	432465	1.02832e+06	3215.12	6907.6	3.11581e+06	1.22407e+07
30-34 años	124.242	1.42564e+06	8.29369e+08	4.46508e+08	7.80667e+07	4.87816e+08		2376.06	1.38228e+06	744179	130111	813026		423.744	1664.71	4.86232e+06	1.9102e+07	7.47962e+08	9.19439e+08	2.83058e+08	6.34538e+08	2.99187e+06	6.02706e+06	1.66376e+09	6.53619e+09		1.2466e+06	1.5324e+06	471763	1.05756e+06	4986.44	10045.1	2.77293e+06	1.08936e+07
35-39 años	97.71	1.18708e+06	8.99023e+08	4.84008e+08	8.46231e+07	7.52452e+08		1978.46	1.49837e+06	806679	141038	1.25409e+06		182.192	715.754	2.21345e+06	8.69568e+06	8.0845e+08	9.94438e+08	2.88628e+08	7.41044e+08	3.01484e+06	6.16756e+06	1.40304e+09	5.51193e+09		1.34742e+06	1.6574e+06	481047	1.23507e+06	5024.74	10279.3	2.33839e+06	9.18655e+06
40-44 años	204.388	2.66506e+06	1.13302e+09	6.09985e+08	1.06649e+08	1.28355e+09		4441.77	1.88837e+06	1.01664e+06	177748	2.13925e+06		312.018	1225.79	4.06849e+06	1.59833e+07	1.02012e+09	1.25458e+09	3.87676e+08	8.85725e+08	4.65028e+06	8.32602e+06	1.95947e+09	7.6979e+09		1.70019e+06	2.09096e+06	646127	1.47621e+06	7750.47	13876.7	3.26578e+06	1.28298e+07
45-49 años	328.103	4.67635e+06	1.54009e+09	8.29138e+08	1.44965e+08	2.05402e+09		7793.92	2.56681e+06	1.3819e+06	241609	3.42337e+06		400.024	1571.52	5.70142e+06	2.23985e+07	1.38825e+09	1.70466e+09	5.92036e+08	1.10958e+09	1.01794e+07	1.66707e+07	2.50427e+09	9.8382e+09		2.31376e+06	2.84109e+06	986727	1.84931e+06	16965.7	27784.5	4.17378e+06	1.6397e+07
50-54 años	535.253	8.55365e+06	1.86246e+09	1.0027e+09	1.7531e+08	2.75013e+09		14256.1	3.1041e+06	1.67116e+06	292183	4.58356e+06		571.975	2247.04	9.14048e+06	3.5909e+07	1.66488e+09	2.06523e+09	7.06236e+08	1.35532e+09	1.48871e+07	2.53857e+07	2.93881e+09	1.15453e+10		2.7748e+06	3.44205e+06	1.17706e+06	2.25886e+06	24811.9	42309.6	4.89801e+06	1.92422e+07
55-59 años	561.686	1.04476e+07	2.01609e+09	1.0854e+09	1.8977e+08	3.20359e+09		17412.6	3.36014e+06	1.809e+06	316283	5.33931e+06		597.797	2348.49	1.11193e+07	4.36828e+07	1.81328e+09	2.24349e+09	7.50941e+08	1.51859e+09	1.75015e+07	3.11787e+07	3.40954e+09	1.33946e+10		3.02214e+06	3.73915e+06	1.25157e+06	2.53098e+06	29169.1	51964.5	5.68257e+06	2.23244e+07
60-64 años	569.345	1.30817e+07	1.95833e+09	1.05431e+09	1.84334e+08	3.2198e+09		21802.9	3.26389e+06	1.75718e+06	307223	5.36634e+06		516.445	2028.89	1.18662e+07	4.66174e+07	1.74768e+09	2.17882e+09	7.6818e+08	1.41007e+09	2.21962e+07	3.78128e+07	2.92063e+09	1.14739e+10		2.91281e+06	3.63137e+06	1.2803e+06	2.35011e+06	36993.6	63021.3	4.86772e+06	1.91232e+07
65-69 años	472.011	0	1.88343e+09	1.01398e+09	1.77283e+08	0		0	3.13904e+06	1.68997e+06	295471	0						1.67451e+09	2.09823e+09	7.58931e+08	1.33092e+09	3.19884e+07	5.35441e+07				2.79084e+06	3.49706e+06	1.26489e+06	2.2182e+06	53314	89240.2	0	0
70-74 años	266.78	0	1.75822e+09	9.46572e+08	1.65497e+08	0		0	2.93036e+06	1.57762e+06	275828	0						1.5298e+09	1.99773e+09	6.95615e+08	1.27818e+09	3.64821e+07	6.48995e+07				2.54966e+06	3.32956e+06	1.15936e+06	2.1303e+06	60803.4	108166	0	0
75-79 años	30.6377	0	1.56154e+09	8.40689e+08	1.46985e+08	0		0	2.60257e+06	1.40115e+06	244974	0						1.34895e+09	1.77513e+09	5.9711e+08	1.12107e+09	3.75484e+07	6.84297e+07				2.24826e+06	2.95856e+06	995183	1.86844e+06	62580.7	114050	0	0
80+	0	0	2.23376e+09	1.20259e+09	2.10259e+08	0		0	3.72294e+06	2.00432e+06	350432	0						1.9303e+09	2.56876e+09	9.47985e+08	1.54565e+09	8.28368e+07	1.33901e+08				3.21716e+06	4.28126e+06	1.57997e+06	2.57609e+06	138061	223168	0	0
Total H	3280.93	4.30123e+07	2.01386e+10	1.0842e+10	1.89561e+09	1.43598e+10		71687.1	3.35644e+07	1.80701e+07	3.15934e+06	2.39331e+07		3889.28	15279.3	5.84098e+07	2.29467e+08	1.59664e+10	1.99621e+10	6.63941e+09	1.34145e+10	1.83996e+08	3.23828e+08	2.24131e+10	8.80515e+10		2.66106e+07	3.32702e+07	1.10657e+07	2.23575e+07	306660	539713	3.73552e+07	1.46752e+08
Women
15-19 años	14.4265	1.71943e+06	5.19844e+08	2.79869e+08	4.89318e+07	1.17257e+08		2865.72	866407	466448	81553	195428		1347.75	5333.64	1.60632e+08	6.35693e+08	4.74564e+08	5.7298e+08	1.43189e+08	4.72523e+08	56501.5	45536.7	1.09543e+10	4.33511e+10		790940	954966	238648	787538	94.1692	75.8945	1.82572e+07	7.22518e+07
20-24 años	40.4191	4.94743e+06	7.04797e+08	3.79442e+08	6.6341e+07	2.21679e+08		8245.72	1.17466e+06	632403	110568	369464		1312.32	5193.43	1.60632e+08	6.35693e+08	6.41778e+08	7.72682e+08	2.57013e+08	5.41898e+08	1.31663e+06	927477	7.19741e+09	2.84834e+10		1.06963e+06	1.2878e+06	428355	903163	2194.38	1545.8	1.19957e+07	4.74723e+07
25-29 años	31.4098	3.96916e+06	8.72396e+08	4.69673e+08	8.21168e+07	3.4126e+08		6615.26	1.45399e+06	782788	136861	568766		1271.16	5030.53	1.60632e+08	6.35693e+08	7.93303e+08	9.54772e+08	3.1633e+08	6.62071e+08	4.45394e+06	3.08893e+06	1.38108e+10	5.46556e+10		1.32217e+06	1.59129e+06	527216	1.10345e+06	7423.24	5148.22	2.3018e+07	9.10926e+07
30-34 años	71.0232	9.32585e+06	9.35608e+08	5.03704e+08	8.80667e+07	4.83257e+08		15543.1	1.55935e+06	839506	146778	805428		1223.33	4841.27	1.60632e+08	6.35693e+08	8.49732e+08	1.02865e+09	3.48284e+08	6.83131e+08	6.54799e+06	4.65256e+06	8.32381e+09	3.2941e+10		1.41622e+06	1.71442e+06	580473	1.13855e+06	10913.3	7754.27	1.3873e+07	5.49017e+07
35-39 años	89.7418	1.23444e+07	9.88585e+08	5.32225e+08	9.30534e+07	7.1618e+08		20574	1.64764e+06	887042	155089	1.19363e+06		1167.77	4621.38	1.60632e+08	6.35693e+08	8.91512e+08	1.08788e+09	3.42436e+08	7.44635e+08	5.64064e+06	3.87336e+06	9.31932e+09	3.68807e+10		1.48585e+06	1.81314e+06	570727	1.24106e+06	9401.06	6455.59	1.55322e+07	6.14679e+07
40-44 años	77.6077	1.13e+07	1.1603e+09	6.24673e+08	1.09217e+08	1.12053e+09		18833.3	1.93384e+06	1.04112e+06	182028	1.86756e+06		1103.21	4365.91	1.60632e+08	6.35693e+08	1.04214e+09	1.28529e+09	4.3832e+08	8.57732e+08	7.42775e+06	5.52668e+06	1.59287e+10	6.30369e+10		1.7369e+06	2.14215e+06	730534	1.42955e+06	12379.6	9211.14	2.65478e+07	1.05062e+08
45-49 años	210.323	3.28577e+07	1.54264e+09	8.30513e+08	1.45205e+08	1.80195e+09		54762.8	2.57107e+06	1.38419e+06	242009	3.00326e+06		1028.21	4069.09	1.60632e+08	6.35693e+08	1.39427e+09	1.70606e+09	6.2517e+08	1.07217e+09	1.77033e+07	1.3754e+07	8.80926e+09	3.48622e+10		2.32378e+06	2.84344e+06	1.04195e+06	1.78696e+06	29505.5	22923.4	1.46821e+07	5.81036e+07
50-54 años	259.251	4.42518e+07	1.85112e+09	9.96589e+08	1.74242e+08	2.452e+09		73753.1	3.0852e+06	1.66098e+06	290403	4.08667e+06		941.07	3724.24	1.60632e+08	6.35693e+08	1.66169e+09	2.05722e+09	7.40806e+08	1.29049e+09	2.83093e+07	2.16172e+07	8.90066e+09	3.52239e+10		2.76948e+06	3.4287e+06	1.23468e+06	2.15081e+06	47182.1	36028.6	1.48344e+07	5.87065e+07
55-59 años	379.062	7.25024e+07	1.98292e+09	1.06755e+09	1.86648e+08	2.878e+09		120837	3.30487e+06	1.77924e+06	311080	4.79666e+06		839.827	3323.57	1.60632e+08	6.35693e+08	1.78139e+09	2.19894e+09	7.72611e+08	1.41527e+09	3.41783e+07	2.55416e+07	6.37633e+09	2.5234e+10		2.96898e+06	3.66491e+06	1.28768e+06	2.35878e+06	56963.9	42569.3	1.06272e+07	4.20566e+07
60-64 años	354.068	0	1.92927e+09	1.03866e+09	1.81598e+08	0		0	3.21544e+06	1.7311e+06	302663	0						1.72943e+09	2.15283e+09	7.88384e+08	1.34717e+09	4.32774e+07	3.34553e+07				2.88238e+06	3.58804e+06	1.31397e+06	2.24528e+06	72129	55758.9	0	0
65-69 años	385.329	0	1.8842e+09	1.0144e+09	1.77355e+08	0		0	3.14033e+06	1.69066e+06	295592	0						1.67325e+09	2.1065e+09	7.76688e+08	1.28421e+09	6.20214e+07	4.80749e+07				2.78874e+06	3.51084e+06	1.29448e+06	2.14035e+06	103369	80124.9	0	0
70-74 años	387.543	0	1.82603e+09	9.83083e+08	1.71881e+08	0		0	3.04339e+06	1.63847e+06	286468	0						1.59367e+09	2.06969e+09	7.4618e+08	1.26792e+09	7.3197e+07	5.60319e+07				2.65612e+06	3.44948e+06	1.24363e+06	2.11321e+06	121995	93386.4	0	0
75-79 años	236.714	0	1.70653e+09	9.18745e+08	1.60632e+08	0		0	2.84421e+06	1.53124e+06	267720	0						1.47668e+09	1.95108e+09	6.78581e+08	1.20563e+09	7.71552e+07	5.75202e+07				2.46113e+06	3.2518e+06	1.13097e+06	2.00938e+06	128592	95867	0	0
80+	123.684	0	2.88598e+09	1.55373e+09	2.71651e+08	0		0	4.80997e+06	2.58955e+06	452752	0						2.4995e+09	3.30759e+09	1.22867e+09	1.93963e+09	1.73331e+08	1.37451e+08				4.16583e+06	5.51265e+06	2.04778e+06	3.23272e+06	288885	229084	0	0
Total Men	2660.6	1.93218e+08	2.07902e+10	1.11928e+10	1.95694e+09	1.01321e+10		322030	3.46504e+07	1.86547e+07	3.26156e+06	1.68869e+07		10234.6	40503.1	1.44569e+09	5.72124e+09	1.60034e+10	1.99446e+10	6.97399e+09	1.28448e+10	3.61285e+08	2.7411e+08	8.96206e+10	3.54669e+11		2.66723e+07	3.3241e+07	1.16233e+07	2.14081e+07	602142	456849	1.49368e+08	5.91115e+08
Total	5941.53	2.3623e+08	4.09289e+10	2.20349e+10	3.85254e+09	2.4492e+10		393717	6.82148e+07	3.67248e+07	6.42091e+06	4.08199e+07		14123.9	55782.4	1.5041e+09	5.95071e+09	3.19698e+10	3.99067e+10	1.36134e+10	2.62593e+10	5.45281e+08	5.97937e+08	1.12034e+11	4.4272e+11		5.3283e+07	6.65112e+07	2.2689e+07	4.37655e+07	908802	996562	1.86723e+08	7.37867e+08

## Sheet: RESULTS NIVEL 2
Nivel 2 -attributable to excessive salt cost												IC 95%									IC 95%
Total	Collones					US$						COLLONES									US$
	Hospitalizaciones	Consultas	Medicamentos	Losses of Gross Product		YPLL	Hospitalizaciones	Consultas	Medicamentos	Losses of Gross Product		Hospitalizaciones		Consultas		Medicamentos		Losses of Gross Product			Hospitalizaciones		Consultas		Medicamentos		Losses of Gross Product
TOTAL	4.81146e+09	2.94294e+09	1.31869e+09	4.09811e+09			8.01911e+06	4.90491e+06	2.19782e+06	6.83018e+06		4.56679e+09	5.05868e+09	2.79503e+09	3.09237e+09	1.26264e+08	1.38468e+08	3.93442e+09	4.26273e+09		7.61131e+06	8.43114e+06	4.65838e+06	5.15394e+06	210440	230781	6.55736e+06	7.10454e+06
Men
15-19 años	3.17979e+07	1.78241e+07	1.16121e+07	1.78845e+07		4.75e-05	52996.5	29706.8	19353.5	29807.6		2.90464e+07	3.45498e+07	1.63104e+07	1.93383e+07	1.10789e+07	1.21497e+07	1.72954e+07	1.84745e+07		48410.7	57583.1	27183.9	32230.4	18464.8	20249.5	28825.7	30790.8
20-24 años	9.19095e+07	5.3808e+07	1.23146e+07	3.1133e+07		72.1392	153182	89679.9	20524.3	51888.3		8.4372e+07	9.94533e+07	4.95513e+07	5.80697e+07	1.04523e+07	1.14625e+07	3.0037e+07	3.22321e+07		140620	165756	82585.5	96782.8	17420.4	19104.2	50061.7	53720.2
25-29 años	6.13301e+07	3.93917e+07	1.4771e+07	4.82904e+07		64.746	102217	65652.9	24618.3	80484		5.66149e+07	6.60548e+07	3.65605e+07	4.22304e+07	1.16644e+07	1.27919e+07	4.64927e+07	5.00957e+07		94358.2	110091	60934.2	70384.1	19440.7	21319.8	77487.8	83492.8
30-34 años	7.39968e+07	4.886e+07	1.32227e+07	7.3603e+07		162.682	123328	81433.3	22037.8	122672		6.88879e+07	7.9121e+07	4.56952e+07	5.20364e+07	9.02388e+06	9.8961e+06	7.07851e+07	7.64343e+07		114813	131868	76158.7	86727.3	15039.8	16493.5	117975	127390
35-39 años	8.89902e+07	6.7943e+07	1.21294e+07	1.10458e+08		114.619	148317	113238	20215.7	184097		8.3514e+07	9.44857e+07	6.40749e+07	7.18292e+07	8.5715e+06	9.4e+06	1.06094e+08	1.14846e+08		139190	157476	106791	119715	14285.8	15666.7	176823	191411
40-44 años	1.26737e+08	9.71005e+07	1.38693e+07	1.8557e+08		210.541	211228	161834	23115.5	309283		1.19879e+08	1.33627e+08	9.20827e+07	1.02146e+08	6.81769e+06	7.47667e+06	1.78108e+08	1.93075e+08		199798	222711	153471	170244	11362.8	12461.1	296847	321791
45-49 años	1.90333e+08	1.4865e+08	2.31738e+07	2.9702e+08		287.337	317222	247750	38623	495034		1.80912e+08	1.99812e+08	1.41457e+08	1.55891e+08	6.70429e+06	7.3523e+06	2.8508e+08	3.09029e+08		301520	333020	235762	259819	11173.8	12253.8	475133	515049
50-54 años	2.39177e+08	1.86519e+08	3.06081e+07	3.85153e+08		375.412	398628	310865	51013.5	641921		2.27985e+08	2.50448e+08	1.77842e+08	1.95261e+08	5.84728e+06	6.41246e+06	3.69717e+08	4.00677e+08		379976	417413	296403	325435	9745.47	10687.4	616195	667795
55-59 años	2.72211e+08	1.91825e+08	3.39296e+07	4.51473e+08		275.121	453684	319708	56549.3	752455		2.60098e+08	2.84416e+08	1.83225e+08	2.00492e+08	4.04851e+06	4.43983e+06	4.33518e+08	4.69528e+08		433497	474027	305375	334153	6747.52	7399.71	722529	782546
60-64 años	2.48681e+08	1.74931e+08	3.82752e+07	4.03226e+08		114.829	414468	291552	63792.1	672043		2.3775e+08	2.59714e+08	1.67161e+08	1.82771e+08	2.64862e+06	2.90462e+06	3.87176e+08	4.19365e+08		396250	432856	278602	304619	4414.36	4841.04	645294	698941
65-69 años	2.4904e+08	1.75344e+08	6.9383e+07	0		0	415067	292241	115638	0		2.38017e+08	2.60194e+08	1.67515e+08	1.8326e+08	1.86856e+06	2.04917e+06	0	0		396694	433657	279191	305433	3114.27	3415.29	0	0
70-74 años	2.08406e+08	1.43334e+08	7.16332e+07	0		0	347343	238890	119389	0		1.98951e+08	2.17999e+08	1.36814e+08	1.4994e+08	1.08979e+06	1.19512e+06	0	0		331586	363332	228024	249901	1816.31	1991.87	0	0
75-79 años	1.91367e+08	1.18552e+08	7.68679e+07	0		0	318945	197586	128113	0		1.8261e+08	2.00268e+08	1.13124e+08	1.24062e+08	642491	704592	0	0		304349	333779	188540	206771	1070.82	1174.32	0	0
80+	2.45985e+08	1.2276e+08	9.92412e+07	0		0	409975	204601	165402	0		2.34054e+08	2.58178e+08	1.16781e+08	1.28877e+08	358302	392935	0	0		390090	430297	194635	214795	597.171	654.891	0	0
Total	2.31996e+09	1.58684e+09	5.21031e+08	2.00381e+09		1677.43	3.8666e+06	2.64474e+06	868385	3.33968e+06		2.20269e+09	2.43832e+09	1.50819e+09	1.66621e+09	8.08165e+07	8.86279e+07	1.9243e+09	2.08376e+09		3.67115e+06	4.06387e+06	2.51366e+06	2.77701e+06	134694	147713	3.20717e+06	3.47293e+06
Women
15-19 años	3.61941e+07	1.9592e+07	6.13721e+06	3.25767e+07		21.3816	60323.5	32653.4	10228.7	54294.5		3.30505e+07	3.93383e+07	1.78947e+07	2.12897e+07	5.85539e+06	6.42135e+06	3.13398e+07	3.38193e+07		55084.1	65563.8	29824.5	35482.8	9758.98	10702.3	52233	56365.5
20-24 años	5.29473e+07	2.95589e+07	8.91594e+06	5.54557e+07		54.2846	88245.5	49264.8	14859.9	92426.2		4.86536e+07	5.72454e+07	2.71989e+07	3.19216e+07	7.25948e+06	7.96115e+06	5.33081e+07	5.76142e+07		81089.3	95409	45331.4	53202.7	12099.1	13268.6	88846.9	96023.6
25-29 años	7.09351e+07	3.89236e+07	1.03109e+07	8.02786e+07		37.7439	118225	64872.7	17184.8	133798		6.55315e+07	7.63515e+07	3.59807e+07	4.18736e+07	5.29385e+06	5.80554e+06	7.71309e+07	8.34429e+07		109219	127252	59967.9	69789.4	8823.09	9675.9	128552	139072
30-34 años	8.30299e+07	4.58962e+07	1.1715e+07	1.08365e+08		75.0389	138383	76493.7	19524.9	180609		7.7196e+07	8.88829e+07	4.27006e+07	4.91027e+07	4.5656e+06	5.00689e+06	1.04073e+08	1.12681e+08		128660	148138	71167.6	81837.8	7609.33	8344.82	173456	187801
35-39 años	9.62089e+07	5.37449e+07	9.76923e+06	1.54542e+08		81.2677	160348	89574.9	16282.1	257569		9.01377e+07	1.023e+08	5.03869e+07	5.71145e+07	4.16666e+06	4.5694e+06	1.48369e+08	1.60749e+08		150229	170500	83978.2	95190.8	6944.44	7615.67	247282	267915
40-44 años	1.25837e+08	7.11275e+07	1.48136e+07	2.30498e+08		57.8604	209728	118546	24689.3	384164		1.18743e+08	1.3296e+08	6.7153e+07	7.5119e+07	4.13014e+06	4.52935e+06	2.21193e+08	2.39859e+08		197905	221600	111922	125198	6883.57	7548.91	368655	399765
45-49 años	1.89334e+08	1.07383e+08	3.14613e+07	3.70221e+08		120.174	315556	178971	52435.5	617035		1.79686e+08	1.99041e+08	1.01939e+08	1.12861e+08	3.74092e+06	4.10251e+06	3.5527e+08	3.85259e+08		299477	331735	169898	188102	6234.87	6837.51	592117	642099
50-54 años	2.40588e+08	1.35964e+08	4.66205e+07	4.88627e+08		97.1087	400980	226606	77700.8	814378		2.29087e+08	2.52179e+08	1.29476e+08	1.42502e+08	2.93375e+06	3.21732e+06	4.68879e+08	5.0849e+08		381812	420299	215794	237503	4889.59	5362.2	781466	847483
55-59 años	2.72708e+08	1.54372e+08	5.50569e+07	5.73736e+08		53.0344	454513	257287	91761.5	956226		2.60332e+08	2.85191e+08	1.47363e+08	1.61443e+08	2.15332e+06	2.36146e+06	5.50551e+08	5.97057e+08		433887	475319	245605	269071	3588.87	3935.76	917585	995094
60-64 años	2.54168e+08	1.42536e+08	6.31777e+07	0		0	423614	237559	105296	0		2.42739e+08	2.65724e+08	1.36121e+08	1.4902e+08	1.33735e+06	1.46662e+06	0	0		404566	442873	226868	248367	2228.92	2444.36	0	0
65-69 años	2.62646e+08	1.47334e+08	1.14202e+08	0		0	437744	245557	190337	0		2.50736e+08	2.74727e+08	1.4065e+08	1.54113e+08	982653	1.07763e+06	0	0		417894	457878	234416	256855	1637.75	1796.05	0	0
70-74 años	2.33533e+08	1.28529e+08	1.18024e+08	0		0	389221	214215	196706	0		2.22648e+08	2.44609e+08	1.2254e+08	1.34621e+08	581548	637758	0	0		371080	407681	204233	224369	969.247	1062.93	0	0
75-79 años	2.24557e+08	1.14127e+08	1.2504e+08	0		0	374261	190212	208400	0		2.14032e+08	2.3528e+08	1.08772e+08	1.19587e+08	626380	686923	0	0		356721	392133	181287	199312	1043.97	1144.87	0	0
80+	3.48817e+08	1.67014e+08	1.82418e+08	0		0	581361	278357	304030	0		3.31519e+08	3.66535e+08	1.58656e+08	1.75591e+08	1.8207e+06	1.99669e+06	0	0		552532	610892	264426	292652	3034.51	3327.81	0	0
Total	2.4915e+09	1.3561e+09	7.97662e+08	2.0943e+09		597.894	4.1525e+06	2.26017e+06	1.32944e+06	3.4905e+06		2.36409e+09	2.62036e+09	1.28683e+09	1.42616e+09	4.54478e+07	4.98406e+07	2.01011e+09	2.17897e+09		3.94016e+06	4.36727e+06	2.14472e+06	2.37693e+06	75746.3	83067.6	3.35019e+06	3.63162e+06
TOTAL	4.81146e+09	2.94294e+09	1.31869e+09	4.09811e+09		2275.32	8.01911e+06	4.90491e+06	2.19782e+06	6.83018e+06		4.56679e+09	5.05868e+09	2.79503e+09	3.09237e+09	1.26264e+08	1.38468e+08	3.93442e+09	4.26273e+09		7.61131e+06	8.43114e+06	4.65838e+06	5.15394e+06	210440	230781	6.55736e+06	7.10454e+06
												IC 95%									IC 95%
CHD	Collones					US$						COLLONES									US$
	Hospitalizaciones	Consultas	Medicamentos	Losses of Gross Product			Hospitalizaciones	Consultas	Medicamentos	Losses of Gross Product		Hospitalizaciones		Consultas		Medicamentos		Losses of Gross Product			Hospitalizaciones		Consultas		Medicamentos		Losses of Gross Product
TOTAL	1.86477e+09	1.35653e+09	1.32341e+08	2.44379e+09			3.10795e+06	2.26089e+06	220569	4.07299e+06		1.77914e+09	1.95111e+09	1.29424e+09	1.41934e+09	1.26264e+08	1.38468e+08	2.33157e+09	2.55693e+09		2.96523e+06	3.25184e+06	2.15707e+06	2.36556e+06	210440	230781	3.88595e+06	4.26156e+06				0.05	0.95
Men																															CHD	0.95408	1.0463
15-19 años	1.16194e+06	1.33054e+06	1.16121e+07	2.20545e+06			1936.56	2217.57	19353.5	3675.74		1.10858e+06	1.21573e+06	1.26944e+06	1.39214e+06	1.10789e+07	1.21497e+07	2.10417e+06	2.30756e+06		1847.63	2026.22	2115.74	2320.24	18464.8	20249.5	3506.96	3845.93			Stroke	0.968885	1.03111
20-24 años	9.00652e+06	9.17545e+06	1.09553e+07	8.59387e+06			15010.9	15292.4	18258.9	14323.1		8.59294e+06	9.42351e+06	8.75411e+06	9.60026e+06	1.04523e+07	1.14625e+07	8.19924e+06	8.99175e+06		14321.6	15705.8	14590.2	16000.4	17420.4	19104.2	13665.4	14986.2			HD	0.943931	1.05807
25-29 años	1.05044e+07	1.20287e+07	1.22258e+07	1.99369e+07			17507.4	20047.8	20376.4	33228.2		1.00221e+07	1.09908e+07	1.14763e+07	1.25856e+07	1.16644e+07	1.27919e+07	1.90214e+07	2.08599e+07		16703.5	18318	19127.2	20976	19440.7	21319.8	31702.3	34766.6			HF	0.90566	1.09434
30-34 años	1.87813e+07	1.91336e+07	9.4582e+06	3.56431e+07			31302.2	31889.3	15763.7	59405.2		1.79189e+07	1.96508e+07	1.8255e+07	2.00194e+07	9.02388e+06	9.8961e+06	3.40064e+07	3.72933e+07		29864.8	32751.4	30424.9	33365.7	15039.8	16493.5	56677.3	62155.5			AA	0.8333	1.1667
35-39 años	3.30183e+07	3.78094e+07	8.98405e+06	6.26513e+07			55030.4	63015.6	14973.4	104419		3.15021e+07	3.45469e+07	3.60732e+07	3.95599e+07	8.5715e+06	9.4e+06	5.97744e+07	6.5552e+07		52503.4	57578.2	60122	65933.1	14285.8	15666.7	99623.9	109253			PE	0.8244	1.1756
40-44 años	6.00955e+07	6.12226e+07	7.14583e+06	1.13991e+08			100159	102038	11909.7	189985		5.73359e+07	6.28778e+07	5.84113e+07	6.40571e+07	6.81769e+06	7.47667e+06	1.08757e+08	1.19269e+08		95559.8	104796	97352.2	106762	11362.8	12461.1	181261	198781			RHD	0.8909	1.1091
45-49 años	9.61316e+07	9.79347e+07	7.02696e+06	1.8227e+08			160219	163225	11711.6	303783		9.17173e+07	1.00582e+08	9.34376e+07	1.02469e+08	6.70429e+06	7.3523e+06	1.739e+08	1.90708e+08		152862	167637	155729	170782	11173.8	12253.8	289833	317847
50-54 años	1.23023e+08	1.23985e+08	6.12871e+06	2.33143e+08			205038	206642	10214.5	388571		1.17374e+08	1.28719e+08	1.18292e+08	1.29725e+08	5.84728e+06	6.41246e+06	2.22437e+08	2.43937e+08		195623	214531	197153	216209	9745.47	10687.4	370728	406561
55-59 años	1.39366e+08	1.20305e+08	4.24337e+06	2.63948e+08			232276	200508	7072.28	439913		1.32966e+08	1.45818e+08	1.14781e+08	1.25875e+08	4.04851e+06	4.43983e+06	2.51827e+08	2.76168e+08		221610	243030	191301	209792	6747.52	7399.71	419712	460280
60-64 años	1.25039e+08	1.08366e+08	2.77609e+06	2.36619e+08			208399	180610	4626.82	394365		1.19298e+08	1.30828e+08	1.0339e+08	1.13383e+08	2.64862e+06	2.90462e+06	2.25753e+08	2.47574e+08		198829	218047	172317	188972	4414.36	4841.04	376255	412623
65-69 años	1.25709e+08	1.08946e+08	1.9585e+06	0			209515	181577	3264.16	0		1.19936e+08	1.31529e+08	1.03944e+08	1.1399e+08	1.86856e+06	2.04917e+06	0	0		199894	219215	173239	189984	3114.27	3415.29	0	0
70-74 años	1.00546e+08	8.52653e+07	1.14224e+06	0			167576	142109	1903.73	0		9.59285e+07	1.05201e+08	8.13499e+07	8.9213e+07	1.08979e+06	1.19512e+06	0	0		159881	175334	135583	148688	1816.31	1991.87	0	0
75-79 años	8.89453e+07	6.3411e+07	673414	0			148242	105685	1122.36	0		8.4861e+07	9.30634e+07	6.04992e+07	6.63468e+07	642491	704592	0	0		141435	155106	100832	110578	1070.82	1174.32	0	0
80+	8.97086e+07	3.86259e+07	375548	0			149514	64376.5	625.913	0		8.55892e+07	9.38619e+07	3.68522e+07	4.04142e+07	358302	392935	0	0		142649	156437	61420.3	67357	597.171	654.891	0	0
Total W	1.02104e+09	8.8754e+08	8.47062e+07	1.159e+09			1.70173e+06	1.47923e+06	141177	1.93167e+06		9.7415e+08	1.06831e+09	8.46784e+08	9.28631e+08	8.08165e+07	8.86279e+07	1.10578e+09	1.21266e+09		1.62358e+06	1.78051e+06	1.41131e+06	1.54772e+06	134694	147713	1.84297e+06	2.0211e+06
Women
15-19 años	1.36537e+06	841270	6.13721e+06	1.5082e+07			2275.62	1402.12	10228.7	25136.7		1.30268e+06	1.42859e+06	802639	880219	5.85539e+06	6.42135e+06	1.43895e+07	1.57803e+07		2171.13	2380.98	1337.73	1467.03	9758.98	10702.3	23982.5	26300.5
20-24 años	4.88792e+06	3.6851e+06	7.60887e+06	2.85133e+07			8146.53	6141.83	12681.5	47522.1		4.66347e+06	5.11422e+06	3.51588e+06	3.85571e+06	7.25948e+06	7.96115e+06	2.72039e+07	2.98334e+07		7772.44	8523.7	5859.79	6426.18	12099.1	13268.6	45339.9	49722.3
25-29 años	9.44032e+06	5.81662e+06	5.54865e+06	4.38943e+07			15733.9	9694.37	9247.74	73157.2		9.00682e+06	9.87739e+06	5.54953e+06	6.08592e+06	5.29385e+06	5.80554e+06	4.18787e+07	4.59265e+07		15011.4	16462.3	9249.21	10143.2	8823.09	9675.9	69797.8	76544.2
30-34 años	1.53694e+07	9.46982e+06	4.78534e+06	6.21586e+07			25615.7	15783	7975.57	103598		1.46637e+07	1.6081e+07	9.03497e+06	9.90826e+06	4.5656e+06	5.00689e+06	5.93043e+07	6.50364e+07		24439.4	26801.7	15058.3	16513.8	7609.33	8344.82	98840.4	108394
35-39 años	2.50579e+07	1.54393e+07	4.3672e+06	9.21181e+07			41763.1	25732.2	7278.67	153530		2.39072e+07	2.6218e+07	1.47303e+07	1.61541e+07	4.16666e+06	4.5694e+06	8.78881e+07	9.6383e+07		39845.3	43696.6	24550.6	26923.5	6944.44	7615.67	146480	160638
40-44 años	4.34657e+07	2.67812e+07	4.32893e+06	1.44128e+08			72442.8	44635.4	7214.88	240213		4.14697e+07	4.54781e+07	2.55514e+07	2.80212e+07	4.13014e+06	4.52935e+06	1.3751e+08	1.50801e+08		69116.2	75796.8	42585.7	46701.9	6883.57	7548.91	229183	251335
45-49 años	7.00877e+07	4.31843e+07	3.92097e+06	2.31775e+08			116813	71973.8	6534.96	386292		6.68693e+07	7.33326e+07	4.12013e+07	4.51837e+07	3.74092e+06	4.10251e+06	2.21132e+08	2.42506e+08		111449	122221	68668.8	75306.1	6234.87	6837.51	368553	404176
50-54 años	9.18371e+07	5.58804e+07	3.07495e+06	3.06901e+08			153062	93134	5124.92	511502		8.762e+07	9.6089e+07	5.33144e+07	5.84676e+07	2.93375e+06	3.21732e+06	2.92809e+08	3.2111e+08		146033	160148	88857.3	97446	4889.59	5362.2	488014	535184
55-59 años	1.07762e+08	6.55705e+07	2.25696e+06	3.6022e+08			179604	109284	3761.61	600367		1.02814e+08	1.12752e+08	6.25595e+07	6.86063e+07	2.15332e+06	2.36146e+06	3.43679e+08	3.76898e+08		171357	187919	104266	114344	3588.87	3935.76	572798	628163
60-64 años	9.98564e+07	5.94586e+07	1.40172e+06	0			166427	99097.6	2336.2	0		9.5271e+07	1.0448e+08	5.67282e+07	6.22114e+07	1.33735e+06	1.46662e+06	0	0		158785	174133	94547.1	103686	2228.92	2444.36	0	0
65-69 años	1.03964e+08	6.19042e+07	1.02995e+06	0			173273	103174	1716.58	0		9.91896e+07	1.08777e+08	5.90615e+07	6.47702e+07	982653	1.07763e+06	0	0		165316	181295	98435.9	107950	1637.75	1796.05	0	0
70-74 años	8.80876e+07	5.02253e+07	609538	0			146813	83708.8	1015.9	0		8.40426e+07	9.21659e+07	4.7919e+07	5.25506e+07	581548	637758	0	0		140071	153610	79864.9	87584.4	969.247	1062.93	0	0
75-79 años	8.38893e+07	3.83963e+07	656527	0			139816	63993.8	1094.21	0		8.00371e+07	8.77733e+07	3.66331e+07	4.0174e+07	626380	686923	0	0		133395	146289	61055.2	66956.6	1043.97	1144.87	0	0
80+	9.86633e+07	3.23386e+07	1.90833e+06	0			164439	53897.7	3180.56	0		9.41326e+07	1.03231e+08	3.08537e+07	3.38359e+07	1.8207e+06	1.99669e+06	0	0		156888	172052	51422.8	56393.1	3034.51	3327.81	0	0
Total W	8.43734e+08	4.68992e+08	4.76352e+07	1.28479e+09			1.40622e+06	781653	79391.9	2.14132e+06		8.0499e+08	8.82797e+08	4.47455e+08	4.90705e+08	4.54478e+07	4.98406e+07	1.22579e+09	1.34427e+09		1.34165e+06	1.47133e+06	745759	817842	75746.3	83067.6	2.04299e+06	2.24046e+06
TOTAL	1.86477e+09	1.35653e+09	1.32341e+08	2.44379e+09			3.10795e+06	2.26089e+06	220569	4.07299e+06		1.77914e+09	1.95111e+09	1.29424e+09	1.41934e+09	1.26264e+08	1.38468e+08	2.33157e+09	2.55693e+09		2.96523e+06	3.25184e+06	2.15707e+06	2.36556e+06	210440	230781	3.88595e+06	4.26156e+06
												IC 95%									IC 95%
AVC						US$						COLLONES									US$
	Hospitalizaciones	Consultas	Medicamentos	Losses of Gross Product			Hospitalizaciones	Consultas	Medicamentos	Losses of Gross Product		Hospitalizaciones		Consultas		Medicamentos		Losses of Gross Product			Hospitalizaciones		Consultas		Medicamentos		Losses of Gross Product
TOTAL	1.45956e+09	7.85783e+08	0	1.65432e+09			2.4326e+06	1.30964e+06	0	2.7572e+06		1.41414e+09	1.50497e+09	7.61334e+08	8.10232e+08	0	0	1.60285e+09	1.70579e+09		2.35691e+06	2.50829e+06	1.26889e+06	1.35039e+06	0	0	2.67141e+06	2.84299e+06
Men
15-19 años	8.26081e+06	4.44738e+06	0	1.56791e+07			13768	7412.3	0	26131.8		8.00378e+06	8.51785e+06	4.309e+06	4.58576e+06	0	0	1.51913e+07	1.6167e+07		13339.6	14196.4	7181.67	7642.93	0	0	25318.8	26944.9
20-24 años	2.3622e+07	1.27174e+07	0	2.25391e+07			39370.1	21195.7	0	37565.2		2.28871e+07	2.4357e+07	1.23217e+07	1.31131e+07	0	0	2.18378e+07	2.32404e+07		38145.1	40595.1	20536.2	21855.2	0	0	36396.3	38734
25-29 años	1.4939e+07	8.04274e+06	0	2.83535e+07			24898.4	13404.6	0	47255.8		1.44742e+07	1.54039e+07	7.79249e+06	8.29298e+06	0	0	2.74713e+07	2.92357e+07		24123.7	25673.1	12987.5	13821.6	0	0	45785.5	48726.2
30-34 años	2.00013e+07	1.07681e+07	0	3.79599e+07			33335.5	17946.9	0	63266.5		1.9379e+07	2.06237e+07	1.04331e+07	1.11032e+07	0	0	3.67788e+07	3.9141e+07		32298.3	34372.8	17388.5	18505.3	0	0	61298	65235
35-39 años	2.51913e+07	1.35623e+07	0	4.7807e+07			41985.5	22603.8	0	79678.3		2.44075e+07	2.59751e+07	1.31403e+07	1.39842e+07	0	0	4.63195e+07	4.92945e+07		40679.2	43291.9	21900.5	23307.1	0	0	77199.2	82157.5
40-44 años	3.77221e+07	2.03085e+07	0	7.15789e+07			62870.2	33847.5	0	119298		3.65484e+07	3.88958e+07	1.96766e+07	2.09404e+07	0	0	6.93517e+07	7.3806e+07		60914.1	64826.4	32794.3	34900.6	0	0	115586	123010
45-49 años	6.04851e+07	3.25634e+07	0	1.14751e+08			100808	54272.3	0	191251		5.86031e+07	6.2367e+07	3.15502e+07	3.35766e+07	0	0	1.1118e+08	1.18321e+08		97671.8	103945	52583.6	55961	0	0	185300	197202
50-54 años	8.01457e+07	4.31481e+07	0	1.5201e+08			133576	71913.5	0	253351		7.7652e+07	8.26394e+07	4.18055e+07	4.44906e+07	0	0	1.47281e+08	1.5674e+08		129420	137732	69675.9	74151	0	0	245468	261233
55-59 años	9.89093e+07	5.32498e+07	0	1.87525e+08			164849	88749.7	0	312541		9.58317e+07	1.01987e+08	5.1593e+07	5.49067e+07	0	0	1.8169e+08	1.9336e+08		159720	169978	85988.3	91511.2	0	0	302817	322266
60-64 años	8.79149e+07	4.73308e+07	0	1.66607e+08			146525	78884.7	0	277678		8.51795e+07	9.06504e+07	4.58581e+07	4.88035e+07	0	0	1.61423e+08	1.71791e+08		141966	151084	76430.2	81339.2	0	0	269039	286318
65-69 años	7.71306e+07	4.15249e+07	0	0			128551	69208.1	0	0		7.47308e+07	7.95305e+07	4.02328e+07	4.28169e+07	0	0	0	0		124551	132551	67054.7	71361.5	0	0	0	0
70-74 años	5.45089e+07	2.9346e+07	0	0			90848.1	48910	0	0		5.28129e+07	5.62049e+07	2.84329e+07	3.02591e+07	0	0	0	0		88021.4	93674.8	47388.1	50431.8	0	0	0	0
75-79 años	4.62268e+07	2.48872e+07	0	0			77044.7	41478.6	0	0		4.47885e+07	4.76651e+07	2.41128e+07	2.56615e+07	0	0	0	0		74647.5	79441.9	40188	42769.2	0	0	0	0
80+	4.08107e+07	2.19713e+07	0	0			68017.9	36618.9	0	0		3.95409e+07	4.20806e+07	2.12877e+07	2.26549e+07	0	0	0	0		65901.6	70134.3	35479.5	37758.2	0	0	0	0
Total	6.75869e+08	3.63868e+08	0	8.4481e+08			1.12645e+06	606446	0	1.40802e+06		6.54839e+08	6.96898e+08	3.52546e+08	3.75189e+08	0	0	8.18524e+08	8.71096e+08		1.0914e+06	1.1615e+06	587577	625316	0	0	1.36421e+06	1.45183e+06
Women
15-19 años	9.21743e+06	4.9624e+06	0	1.74946e+07			15362.4	8270.66	0	29157.7		8.93064e+06	9.50423e+06	4.80799e+06	5.1168e+06	0	0	1.69503e+07	1.8039e+07		14884.4	15840.4	8013.32	8528	0	0	28250.5	30064.9
20-24 años	1.41956e+07	7.6425e+06	0	2.69425e+07			23659.4	12737.5	0	44904.2		1.37539e+07	1.46373e+07	7.40471e+06	7.88029e+06	0	0	2.61042e+07	2.77808e+07		22923.2	24395.5	12341.2	13133.8	0	0	43507	46301.3
25-29 años	1.91709e+07	1.0321e+07	0	3.63843e+07			31951.5	17201.7	0	60640.6		1.85744e+07	1.97674e+07	9.99991e+06	1.06422e+07	0	0	3.52523e+07	3.75164e+07		30957.3	32945.6	16666.5	17737	0	0	58753.8	62527.4
30-34 años	2.43474e+07	1.31079e+07	0	4.62068e+07			40579	21846.6	0	77011.3		2.35899e+07	2.5105e+07	1.27001e+07	1.35158e+07	0	0	4.47691e+07	4.76445e+07		39316.4	41841.6	21166.8	22526.3	0	0	74615.1	79407.5
35-39 años	3.28951e+07	1.77098e+07	0	6.24234e+07			54825.2	29516.3	0	104039		3.18716e+07	3.39187e+07	1.71588e+07	1.82608e+07	0	0	6.04812e+07	6.43657e+07		53119.4	56531.1	28597.9	30434.7	0	0	100802	107276
40-44 años	4.55201e+07	2.45067e+07	0	8.63706e+07			75866.8	40844.4	0	143951		4.41037e+07	4.69364e+07	2.37441e+07	2.52692e+07	0	0	8.36832e+07	8.9058e+07		73506.2	78227.3	39573.6	42115.3	0	0	139472	148430
45-49 años	7.29815e+07	3.92911e+07	0	1.38446e+08			121636	65485.1	0	230743		7.07107e+07	7.52523e+07	3.80686e+07	4.05136e+07	0	0	1.34138e+08	1.42754e+08		117851	125420	63447.6	67522.7	0	0	223564	237923
50-54 años	9.58249e+07	5.15893e+07	0	1.81725e+08			159708	85982.2	0	302875		9.28434e+07	9.88065e+07	4.99842e+07	5.31945e+07	0	0	1.76071e+08	1.87379e+08		154739	164677	83306.9	88657.5	0	0	293451	312299
55-59 años	1.12632e+08	6.06375e+07	0	2.13515e+08			187719	101063	0	355859		1.09127e+08	1.16136e+08	5.87508e+07	6.25242e+07	0	0	2.06872e+08	2.20159e+08		181878	193560	97918	104207	0	0	344786	366931
60-64 años	9.79911e+07	5.27555e+07	0	0			163318	87925.9	0	0		9.49421e+07	1.0104e+08	5.11141e+07	5.4397e+07	0	0	0	0		158237	168400	85190.1	90661.7	0	0	0	0
65-69 años	8.60657e+07	4.63353e+07	0	0			143443	77225.4	0	0		8.33878e+07	8.87436e+07	4.48936e+07	4.7777e+07	0	0	0	0		138980	147906	74822.6	79628.3	0	0	0	0
70-74 años	6.22504e+07	3.35138e+07	0	0			103751	55856.3	0	0		6.03135e+07	6.41873e+07	3.2471e+07	3.45565e+07	0	0	0	0		100522	106979	54118.4	57594.2	0	0	0	0
75-79 años	5.45423e+07	2.9364e+07	0	0			90903.9	48940	0	0		5.28453e+07	5.62394e+07	2.84503e+07	3.02776e+07	0	0	0	0		88075.5	93732.3	47417.2	50462.7	0	0	0	0
80+	5.60548e+07	3.01783e+07	0	0			93424.7	50297.1	0	0		5.43107e+07	5.7799e+07	2.92393e+07	3.11173e+07	0	0	0	0		90517.9	96331.6	48732.2	51862.1	0	0	0	0
Total	7.83689e+08	4.21915e+08	0	8.09509e+08			1.30615e+06	703192	0	1.34918e+06		7.59305e+08	8.08073e+08	4.08787e+08	4.35043e+08	0	0	7.84321e+08	8.34696e+08		1.26551e+06	1.34679e+06	681312	725071	0	0	1.3072e+06	1.39116e+06
TOTAL	1.45956e+09	7.85783e+08	0	1.65432e+09			2.4326e+06	1.30964e+06	0	2.7572e+06		1.41414e+09	1.50497e+09	7.61334e+08	8.10232e+08	0	0	1.60285e+09	1.70579e+09		2.35691e+06	2.50829e+06	1.26889e+06	1.35039e+06	0	0	2.67141e+06	2.84299e+06
												IC 95%									IC 95%
Hypertensive disease						US$						COLLONES									US$
	Hospitalizaciones	Consultas	Medicamentos	Losses of Gross Product			Hospitalizaciones	Consultas	Medicamentos	Losses of Gross Product		Hospitalizaciones		Consultas		Medicamentos		Losses of Gross Product			Hospitalizaciones		Consultas		Medicamentos		Losses of Gross Product
TOTAL	9.16664e+08	4.93505e+08	1.18635e+09	0			1.52777e+06	822508	1.97725e+06	0		8.65268e+08	9.69896e+08	4.65835e+08	5.22164e+08	1.11983e+09	1.25525e+09	0	0		1.44211e+06	1.61649e+06	776391	870273	1.86639e+06	2.09208e+06	0	0
Men
15-19 años	517.635	278.68	0	0			0.862726	0.464466	0	0		488.612	547.695	263.054	294.863	0	0	0	0		0.814354	0.912826	0.438424	0.491439	0	0	0	0
20-24 años	1.48276e+06	798277	1.35922e+06	0			2471.27	1330.46	2265.37	0		1.39963e+06	1.56887e+06	753518	844634	1.28301e+06	1.43815e+06	0	0		2332.71	2614.78	1255.86	1407.72	2138.35	2396.92	0	0
25-29 años	2.77651e+06	1.49479e+06	2.54517e+06	0			4627.51	2491.32	4241.95	0		2.62083e+06	2.93774e+06	1.41098e+06	1.58159e+06	2.40246e+06	2.69297e+06	0	0		4368.05	4896.24	2351.63	2635.99	4004.11	4488.29	0	0
30-34 años	4.10666e+06	2.2109e+06	3.76449e+06	0			6844.43	3684.84	6274.16	0		3.8764e+06	4.34514e+06	2.08694e+06	2.3393e+06	3.55342e+06	3.9831e+06	0	0		6460.67	7241.9	3478.24	3898.83	5922.37	6638.51	0	0
35-39 años	3.43124e+06	1.84728e+06	3.14535e+06	0			5718.74	3078.8	5242.26	0		3.23886e+06	3.6305e+06	1.74371e+06	1.95456e+06	2.969e+06	3.32801e+06	0	0		5398.1	6050.84	2906.18	3257.59	4948.33	5546.69	0	0
40-44 años	4.34432e+06	2.33885e+06	6.72348e+06	0			7240.53	3898.09	11205.8	0		4.10074e+06	4.5966e+06	2.20772e+06	2.47468e+06	6.34651e+06	7.11393e+06	0	0		6834.57	7661	3679.53	4124.46	10577.5	11856.5	0	0
45-49 años	1.04332e+07	5.6169e+06	1.61469e+07	0			17388.6	9361.5	26911.4	0		9.84818e+06	1.1039e+07	5.30197e+06	5.94309e+06	1.52415e+07	1.70845e+07	0	0		16413.6	18398.4	8836.61	9905.14	25402.5	28474.2	0	0
50-54 años	1.65953e+07	8.93443e+06	2.44794e+07	0			27658.8	14890.7	40799	0		1.56648e+07	1.7559e+07	8.43348e+06	9.45326e+06	2.31068e+07	2.59009e+07	0	0		26108	29265	14055.8	15755.4	38511.4	43168.2	0	0
55-59 años	2.01252e+07	1.08348e+07	2.96862e+07	0			33541.9	18058	49477	0		1.89968e+07	2.12939e+07	1.02273e+07	1.1464e+07	2.80217e+07	3.14101e+07	0	0		31661.3	35489.8	17045.5	19106.7	46702.9	52350.2	0	0
60-64 años	2.72336e+07	1.46618e+07	3.54991e+07	0			45389.3	24436.3	59165.2	0		2.57066e+07	2.88151e+07	1.38397e+07	1.55132e+07	3.35087e+07	3.75606e+07	0	0		42844.4	48025.1	23066.2	25855.3	55847.9	62601.1	0	0
65-69 años	4.12821e+07	2.22251e+07	6.74245e+07	0			68803.5	37041.8	112374	0		3.89675e+07	4.36794e+07	2.09789e+07	2.35157e+07	6.36441e+07	7.13399e+07	0	0		64945.8	72799	34964.9	39192.9	106073	118900	0	0
70-74 años	5.05243e+07	2.72008e+07	7.0491e+07	0			84207.1	45334.7	117485	0		4.76915e+07	5.34583e+07	2.56757e+07	2.87804e+07	6.65386e+07	7.45845e+07	0	0		79485.8	89097.2	42792.8	47967.3	110898	124307	0	0
75-79 años	5.46123e+07	2.94017e+07	7.61945e+07	0			91020.5	49002.8	126991	0		5.15503e+07	5.77837e+07	2.77531e+07	3.11091e+07	7.19224e+07	8.06193e+07	0	0		85917.1	96306.2	46255.2	51848.5	119871	134365	0	0
80+	1.14191e+08	6.14769e+07	9.88657e+07	0			190318	102462	164776	0		1.07788e+08	1.20822e+08	5.803e+07	6.5047e+07	9.33224e+07	1.04607e+08	0	0		179647	201370	96716.7	108412	155537	174345	0	0
Total W	3.51139e+08	1.89043e+08	4.36325e+08	0			585231	315071	727208	0		3.31451e+08	3.7153e+08	1.78443e+08	2.00021e+08	4.11861e+08	4.61663e+08	0	0		552418	619216	297406	333368	686434	769439	0	0
Women
15-19 años	592.375	318.917	0	0			0.987291	0.531528	0	0		559.161	626.775	301.036	337.437	0	0	0	0		0.931935	1.04462	0.501726	0.562395	0	0	0	0
20-24 años	1.26245e+06	679667	1.30707e+06	0			2104.09	1132.78	2178.45	0		1.19167e+06	1.33576e+06	641559	719136	1.23378e+06	1.38297e+06	0	0		1986.11	2226.27	1069.26	1198.56	2056.3	2304.95	0	0
25-29 años	4.59965e+06	2.47632e+06	4.76221e+06	0			7666.08	4127.2	7937.01	0		4.34175e+06	4.86676e+06	2.33747e+06	2.62012e+06	4.49519e+06	5.03876e+06	0	0		7236.26	8111.27	3895.79	4366.87	7491.99	8397.93	0	0
30-34 años	6.69308e+06	3.60336e+06	6.92962e+06	0			11155.1	6005.6	11549.4	0		6.31781e+06	7.08176e+06	3.40132e+06	3.81261e+06	6.54108e+06	7.33203e+06	0	0		10529.7	11802.9	5668.87	6354.35	10901.8	12220.1	0	0
35-39 años	5.21763e+06	2.80902e+06	5.40203e+06	0			8696.05	4681.7	9003.38	0		4.92508e+06	5.52063e+06	2.65152e+06	2.97214e+06	5.09914e+06	5.71573e+06	0	0		8208.47	9201.05	4419.2	4953.57	8498.57	9526.22	0	0
40-44 años	6.3853e+06	3.43766e+06	1.04846e+07	0			10642.2	5729.43	17474.4	0		6.02728e+06	6.7561e+06	3.24491e+06	3.63729e+06	9.89677e+06	1.10935e+07	0	0		10045.5	11260.2	5408.19	6062.15	16494.6	18489.2	0	0
45-49 años	1.67725e+07	9.0298e+06	2.75403e+07	0			27954.1	15049.7	45900.5	0		1.58321e+07	1.77465e+07	8.52351e+06	9.55418e+06	2.59962e+07	2.91396e+07	0	0		26386.8	29577.5	14205.9	15923.6	43326.9	48566.1	0	0
50-54 años	2.77593e+07	1.49448e+07	4.35455e+07	0			46265.4	24908	72575.9	0		2.62028e+07	2.93713e+07	1.41068e+07	1.58126e+07	4.1104e+07	4.60743e+07	0	0		43671.4	48952.2	23511.4	26354.4	68506.6	76790.5	0	0
55-59 años	3.36587e+07	1.81209e+07	5.27999e+07	0			56097.9	30201.5	87999.8	0		3.17715e+07	3.56133e+07	1.71049e+07	1.91732e+07	4.98395e+07	5.58661e+07	0	0		52952.5	59355.6	28508.1	31955.3	83065.8	93110.2	0	0
60-64 años	4.43163e+07	2.38586e+07	6.1776e+07	0			73860.5	39764.3	102960	0		4.18315e+07	4.68898e+07	2.25209e+07	2.52441e+07	5.83123e+07	6.53634e+07	0	0		69719.2	78149.7	37534.8	42073.5	97187.1	108939	0	0
65-69 años	6.53252e+07	3.51692e+07	1.13172e+08	0			108875	58615.3	188620	0		6.16625e+07	6.91187e+07	3.31973e+07	3.72115e+07	1.06827e+08	1.19744e+08	0	0		102771	115198	55328.8	62019.2	178044	199574	0	0
70-74 años	7.87009e+07	4.23703e+07	1.17414e+08	0			131168	70617.1	195690	0		7.42882e+07	8.32712e+07	3.99946e+07	4.48308e+07	1.10831e+08	1.24233e+08	0	0		123814	138785	66657.7	74718	184718	207054	0	0
75-79 años	8.33723e+07	4.48852e+07	1.24384e+08	0			138954	74808.7	207306	0		7.86977e+07	8.82139e+07	4.23685e+07	4.74918e+07	1.17409e+08	1.31607e+08	0	0		131163	147023	70614.2	79152.9	195682	219344	0	0
80+	1.91462e+08	1.03077e+08	1.8051e+08	0			319103	171796	300850	0		1.80727e+08	2.0258e+08	9.72979e+07	1.09063e+08	1.70389e+08	1.90992e+08	0	0		301211	337634	162163	181772	283981	318321	0	0
Total W	5.65525e+08	3.04462e+08	7.50027e+08	0			942542	507437	1.25004e+06	0		5.33817e+08	5.98367e+08	2.87391e+08	3.22143e+08	7.07974e+08	7.93582e+08	0	0		889695	997278	478986	536905	1.17996e+06	1.32264e+06	0	0
TOTAL	9.16664e+08	4.93505e+08	1.18635e+09	0			1.52777e+06	822508	1.97725e+06	0		8.65268e+08	9.69896e+08	4.65835e+08	5.22164e+08	1.11983e+09	1.25525e+09	0	0		1.44211e+06	1.61649e+06	776391	870273	1.86639e+06	2.09208e+06	0	0
												IC 95%									IC 95%
Rheumatic heart disease						US$						COLLONES									US$
	Hospitalizaciones	Consultas	Medicamentos	Losses of Gross Product		YPLL	Hospitalizaciones	Consultas	Medicamentos	Losses of Gross Product		Hospitalizaciones		Consultas		Medicamentos		Losses of Gross Product			Hospitalizaciones		Consultas		Medicamentos		Losses of Gross Product
TOTAL	5.70472e+08	3.07125e+08	0	0		0	950787	511876	0	0		5.08234e+08	6.32711e+08	2.73618e+08	3.40633e+08	0	0	0	0		847056	1.05452e+06	456030	567721	0	0	0	0
Men
15-19 años	2.23746e+07	1.20459e+07	0	0		0	37291.1	20076.4	0	0		1.99336e+07	2.48157e+07	1.07317e+07	1.33601e+07	0	0	0	0		33222.6	41359.5	17886.1	22266.8	0	0	0	0
20-24 años	5.77981e+07	3.11168e+07	0	0		0	96330.2	51861.4	0	0		5.14923e+07	6.41039e+07	2.7722e+07	3.45117e+07	0	0	0	0		85820.6	106840	46203.3	57519.4	0	0	0	0
25-29 años	3.31101e+07	1.78255e+07	0	0		0	55183.5	29709.2	0	0		2.94978e+07	3.67224e+07	1.58807e+07	1.97703e+07	0	0	0	0		49163	61204	26467.9	32950.4	0	0	0	0
30-34 años	3.11075e+07	1.67474e+07	0	0		0	51845.8	27912.3	0	0		2.77137e+07	3.45013e+07	1.49202e+07	1.85745e+07	0	0	0	0		46189.4	57502.2	24867	30957.5	0	0	0	0
35-39 años	2.73494e+07	1.47241e+07	0	0		0	45582.3	24540.1	0	0		2.43655e+07	3.03332e+07	1.31177e+07	1.63305e+07	0	0	0	0		40609.2	50555.3	21862.8	27217.5	0	0	0	0
40-44 años	2.45751e+07	1.32305e+07	0	0		0	40958.6	22050.9	0	0		2.1894e+07	2.72563e+07	1.17871e+07	1.4674e+07	0	0	0	0		36490	45427.2	19645.1	24456.6	0	0	0	0
45-49 años	2.32835e+07	1.25351e+07	0	0		0	38805.8	20891.9	0	0		2.07432e+07	2.58237e+07	1.11675e+07	1.39027e+07	0	0	0	0		34572	43039.5	18612.6	23171.2	0	0	0	0
50-54 años	1.94129e+07	1.04513e+07	0	0		0	32354.8	17418.9	0	0		1.72949e+07	2.15308e+07	9.31108e+06	1.15916e+07	0	0	0	0		28824.9	35884.7	15518.5	19319.3	0	0	0	0
55-59 años	1.38105e+07	7.43517e+06	0	0		0	23017.5	12392	0	0		1.23038e+07	1.53172e+07	6.62399e+06	8.24635e+06	0	0	0	0		20506.3	25528.7	11040	13743.9	0	0	0	0
60-64 años	8.49319e+06	4.57248e+06	0	0		0	14155.3	7620.81	0	0		7.56658e+06	9.4198e+06	4.07363e+06	5.07134e+06	0	0	0	0		12611	15699.7	6789.38	8452.24	0	0	0	0
65-69 años	4.91867e+06	2.64807e+06	0	0		0	8197.79	4413.45	0	0		4.38205e+06	5.4553e+06	2.35916e+06	2.93697e+06	0	0	0	0		7303.41	9092.17	3931.94	4894.96	0	0	0	0
70-74 años	2.82696e+06	1.52195e+06	0	0		0	4711.6	2536.59	0	0		2.51854e+06	3.13538e+06	1.35591e+06	1.688e+06	0	0	0	0		4197.57	5225.64	2259.85	2813.33	0	0	0	0
75-79 años	1.58261e+06	852033	0	0		0	2637.69	1420.05	0	0		1.40995e+06	1.75528e+06	759076	944990	0	0	0	0		2349.92	2925.46	1265.13	1574.98	0	0	0	0
80+	1.27467e+06	686245	0	0		0	2124.45	1143.74	0	0		1.1356e+06	1.41374e+06	611376	761114	0	0	0	0		1892.67	2356.23	1018.96	1268.52	0	0	0	0
Total W	2.71918e+08	1.46393e+08	0	0		0	453196	243988	0	0		2.42252e+08	3.01584e+08	1.30421e+08	1.62364e+08	0	0	0	0		403753	502640	217369	270607	0	0	0	0
Women
15-19 años	2.56107e+07	1.37881e+07	0	0		0	42684.5	22980.1	0	0		2.28166e+07	2.84048e+07	1.22838e+07	1.52923e+07	0	0	0	0		38027.6	47341.4	20473	25487.2	0	0	0	0
20-24 años	3.26013e+07	1.75516e+07	0	0		0	54335.5	29252.7	0	0		2.90445e+07	3.61581e+07	1.56367e+07	1.94665e+07	0	0	0	0		48407.5	60263.5	26061.2	32444.1	0	0	0	0
25-29 años	3.77242e+07	2.03096e+07	0	0		0	62873.7	33849.4	0	0		3.36085e+07	4.18399e+07	1.80938e+07	2.25254e+07	0	0	0	0		56014.2	69733.2	30156.4	37542.3	0	0	0	0
30-34 años	3.66199e+07	1.97151e+07	0	0		0	61033.2	32858.5	0	0		3.26247e+07	4.06152e+07	1.75642e+07	2.1866e+07	0	0	0	0		54374.5	67692	29273.6	36443.4	0	0	0	0
35-39 años	3.30383e+07	1.77868e+07	0	0		0	55063.8	29644.7	0	0		2.94338e+07	3.66427e+07	1.58463e+07	1.97274e+07	0	0	0	0		49056.3	61071.2	26410.5	32878.9	0	0	0	0
40-44 años	3.04658e+07	1.64019e+07	0	0		0	50776.4	27336.5	0	0		2.7142e+07	3.37897e+07	1.46125e+07	1.81914e+07	0	0	0	0		45236.7	56316.1	24354.1	30318.9	0	0	0	0
45-49 años	2.9492e+07	1.58776e+07	0	0		0	49153.3	26462.7	0	0		2.62744e+07	3.27096e+07	1.41454e+07	1.76099e+07	0	0	0	0		43790.7	54515.9	23575.6	29349.8	0	0	0	0
50-54 años	2.51669e+07	1.35491e+07	0	0		0	41944.9	22581.9	0	0		2.24212e+07	2.79126e+07	1.20709e+07	1.50273e+07	0	0	0	0		37368.7	46521	20118.2	25045.6	0	0	0	0
55-59 años	1.8655e+07	1.00433e+07	0	0		0	31091.6	16738.8	0	0		1.66197e+07	2.06902e+07	8.94756e+06	1.1139e+07	0	0	0	0		27699.5	34483.7	14912.6	18565	0	0	0	0
60-64 años	1.20045e+07	6.46285e+06	0	0		0	20007.4	10771.4	0	0		1.06948e+07	1.33141e+07	5.75775e+06	7.16794e+06	0	0	0	0		17824.6	22190.2	9596.25	11946.6	0	0	0	0
65-69 años	7.2919e+06	3.92575e+06	0	0		0	12153.2	6542.91	0	0		6.49636e+06	8.08745e+06	3.49745e+06	4.35405e+06	0	0	0	0		10827.3	13479.1	5829.08	7256.74	0	0	0	0
70-74 años	4.49398e+06	2.41943e+06	0	0		0	7489.97	4032.38	0	0		4.00369e+06	4.98427e+06	2.15547e+06	2.68339e+06	0	0	0	0		6672.81	8307.12	3592.45	4472.31	0	0	0	0
75-79 años	2.75267e+06	1.48196e+06	0	0		0	4587.78	2469.93	0	0		2.45235e+06	3.05298e+06	1.32027e+06	1.64364e+06	0	0	0	0		4087.25	5088.31	2200.46	2739.39	0	0	0	0
80+	2.63711e+06	1.41975e+06	0	0		0	4395.19	2366.24	0	0		2.34941e+06	2.92482e+06	1.26485e+06	1.57464e+06	0	0	0	0		3915.68	4874.71	2108.09	2624.4	0	0	0	0
Total W	2.98554e+08	1.60733e+08	0	0		0	497590	267888	0	0		2.65982e+08	3.31127e+08	1.43197e+08	1.78269e+08	0	0	0	0		443303	551878	238662	297115	0	0	0	0
TOTAL	5.70472e+08	3.07125e+08	0	0		0	950787	511876	0	0		5.08234e+08	6.32711e+08	2.73618e+08	3.40633e+08	0	0	0	0		847056	1.05452e+06	456030	567721	0	0	0	0

## Sheet: DALY YLL
A. YLL per age group
	Population	Deaths	Deaths per 1,000	Av. age of death	Standard LE	Years of LE lost	YLL	YLL per 1,000
Males
15-19y	215799	1e-06	4.63394e-15	17	77.5	60.5	2.79054e-05	1.29312e-13
20-24y	228845	1.69739	7.41723e-09	22	77.5	55.5	45.8754	2.00465e-07
25-29y	227205	1.72656	7.59912e-09	27	77.5	50.5	44.9016	1.97626e-07
30-34y	197571	5.0056	2.53357e-08	32	77.5	45.5	124.242	6.28848e-07
35-39y	166960	4.16798	2.4964e-08	37	77.5	40.5	97.71	5.8523e-07
40-44y	149268	9.35738	6.26883e-08	42	77.5	35.5	204.388	1.36926e-06
45-49y	146785	16.4193	1.11859e-07	47	77.5	30.5	328.103	2.23525e-06
50-54y	132989	30.033	2.2583e-07	52	77.5	25.5	535.253	4.02479e-06
55-59y	107501	36.6828	3.41232e-07	57	77.5	20.5	561.686	5.22493e-06
60-64y	78360.1	45.9316	5.86161e-07	62	77.5	15.5	569.345	7.26576e-06
65-69y	55282	52.4047	9.47953e-07	67	77.5	10.5	472.011	8.53825e-06
70-74y	39450.9	52.6172	1.33374e-06	72	77.5	5.5	266.78	6.76233e-06
75-79y	27666.3	61.7362	2.23146e-06	77	77.5	0.5	30.6377	1.1074e-06
80+	32328.2	164	5.07297e-06	82	77.5	0	0	0
Total							3280.93	#DIV/0!
Females
15-19y	202161	0.503096	2.48859e-09	17	82.6	65.6	14.4265	7.13616e-08
20-24y	211969	1.44759	6.82925e-09	22	82.6	60.6	40.4191	1.90684e-07
25-29y	214774	1.16135	5.40733e-09	27	82.6	55.6	31.4098	1.46246e-07
30-34y	191641	2.72869	1.42385e-08	32	82.6	50.6	71.0232	3.70606e-07
35-39y	165278	3.6119	2.18535e-08	37	82.6	45.6	89.7418	5.42976e-07
40-44y	150836	3.30631	2.19199e-08	42	82.6	40.6	77.6077	5.14517e-07
45-49y	149514	9.61395	6.43014e-08	47	82.6	35.6	210.323	1.40671e-06
50-54y	135424	12.9478	9.56096e-08	52	82.6	30.6	259.251	1.91437e-06
55-59y	110517	21.2138	1.91951e-07	57	82.6	25.6	379.062	3.42991e-06
60-64y	81117.3	23.0424	2.84062e-07	62	82.6	20.6	354.068	4.36489e-06
65-69y	57587.9	30.9297	5.37088e-07	67	82.6	15.6	385.329	6.69116e-06
70-74y	42314	42.6813	1.00868e-06	72	82.6	10.6	387.543	9.15873e-06
75-79y	31311.5	45.9204	1.46657e-06	77	82.6	5.6	236.714	7.55997e-06
80+	42012.7	208	4.95088e-06	82	82.6	0.6	123.684	2.94395e-06
Total							2660.6	#DIV/0!
							5941.53
B. YLD per age group
	Population	Incidence	Incidence per 1,000	Av. age at onset	Duration (years)	Disability weight	YLD	YLL per 1,000
Males
15-19y		479.83	#DIV/0!			0.303	#REF!	#REF!
20-24y		668.91	#DIV/0!			0.303	#REF!	#REF!
25-29y		975.17	#DIV/0!			0.303	#REF!	#REF!
30-34y		2092.81	#DIV/0!			0.303	#REF!	#REF!
35-39y		3801.58	#DIV/0!			0.303	#REF!	#REF!
40-44y		6094.56	#DIV/0!			0.303	#REF!	#REF!
45-49y		8977.94	#DIV/0!			0.303	#REF!	#REF!
50-54y		13136.3	#DIV/0!			0.303	#REF!	#REF!
55-59y		16712.3	#DIV/0!			0.303	#REF!	#REF!
60-64y		17374.5	#DIV/0!			0.303	#REF!	#REF!
65-69y		16291.2	#DIV/0!			0.303	#REF!	#REF!
70-74y		14078.9	#DIV/0!			0.303	#REF!	#REF!
75-79y		12217.1	#DIV/0!			0.303	#REF!	#REF!
80+		18339.6	#DIV/0!			0.303	#REF!	#REF!
Total								#DIV/0!
Females
15-19y		513.9	#DIV/0!			0.303	#REF!	#REF!
20-24y		743.24	#DIV/0!			0.303	#REF!	#REF!
25-29y		1129.19	#DIV/0!			0.303	#REF!	#REF!
30-34y		2407.08	#DIV/0!			0.303	#REF!	#REF!
35-39y		4355.34	#DIV/0!			0.303	#REF!	#REF!
40-44y		7047.36	#DIV/0!			0.303	#REF!	#REF!
45-49y		10455.7	#DIV/0!			0.303	#REF!	#REF!
50-54y		13371	#DIV/0!			0.303	#REF!	#REF!
55-59y		14450.1	#DIV/0!			0.303	#REF!	#REF!
60-64y		14613.3	#DIV/0!			0.303	#REF!	#REF!
65-69y		13787	#DIV/0!			0.303	#REF!	#REF!
70-74y		12924.1	#DIV/0!			0.303	#REF!	#REF!
75-79y		12022.9	#DIV/0!			0.303	#REF!	#REF!
80+		25737.3	#DIV/0!			0.303	#REF!	#REF!
Total								#DIV/0!
C. Total DALYs = YLL + YLD
		Males			Females			Total
	Population	DALYs	DALYs per 1,000	Population	DALYs	DALYs per 1,000	Population	DALYs	DALYs per 1,000
Age
15-19y	215799	#REF!	#REF!	211969	#REF!	#REF!	427768	#REF!	#REF!
20-24y	228845	#REF!	#REF!	214774	#REF!	#REF!	443618	#REF!	#REF!
25-29y	227205	#REF!	#REF!	191641	#REF!	#REF!	418846	#REF!	#REF!
30-34y	197571	#REF!	#REF!	165278	#REF!	#REF!	362849	#REF!	#REF!
35-39y	166960	#REF!	#REF!	150836	#REF!	#REF!	317796	#REF!	#REF!
40-44y	149268	#REF!	#REF!	149514	#REF!	#REF!	298782	#REF!	#REF!
45-49y	146785	#REF!	#REF!	135424	#REF!	#REF!	282209	#REF!	#REF!
50-54y	132989	#REF!	#REF!	110517	#REF!	#REF!	243506	#REF!	#REF!
55-59y	107501	#REF!	#REF!	81117.3	#REF!	#REF!	188618	#REF!	#REF!
60-64y	78360.1	#REF!	#REF!	57587.9	#REF!	#REF!	135948	#REF!	#REF!
65-69y	55282	#REF!	#REF!	42314	#REF!	#REF!	97596	#REF!	#REF!
70-74y	39450.9	#REF!	#REF!	31311.5	#REF!	#REF!	70762.4	#REF!	#REF!
75-79y	27666.3	#REF!	#REF!	42012.7	#REF!	#REF!	69679.1	#REF!	#REF!
80+	32328.2	#REF!	#REF!	0	#REF!	#REF!	32328.2	#REF!	#REF!
Total	0	0	0	0	0	0	0	0	0

## Sheet: YPLL
	Coronary heart disease	AVC	Hypertensive disease	Heart failure	Aneurysm	pulmonary embolism	Rheumatic heart disease	CVD Total	Average age stratum	Average monthly income (collones)	Losses of Gross Product US$	% job market	retirement age	Mean of YPLL by person	YPLL	Economics losses (collones)	exchange rate $$	Economics losses (US$)	% Losses of Gross Product
MEN
15 a 19 anos	104	79	9	30	7	20	22	1e-06	17.5	459369	57060000000	0.62	65	47.5	4.75e-05	0.284809	600	0.000474681	8.31899e-15
20 a 24 anos	178	151	41	36	18	32	14	1.69739	22.5	459369	57060000000	0.62	65	42.5	72.1392	483432	600	805.72	1.41206e-08
25 a 29 anos	329	193	65	62	26	45	19	1.72656	27.5	459369	57060000000	0.62	65	37.5	64.746	491739	600	819.565	1.43632e-08
30 a 34 anos	596	334	117	89	35	81	23	5.0056	32.5	459369	57060000000	0.62	65	32.5	162.682	1.42564e+06	600	2376.06	4.16415e-08
35 a 39 anos	1014	586	235	148	62	117	34	4.16798	37.5	459369	57060000000	0.62	65	27.5	114.619	1.18708e+06	600	1978.46	3.46734e-08
40 a 44 anos	1757	959	418	185	110	127	47	9.35738	42.5	459369	57060000000	0.62	65	22.5	210.541	2.66506e+06	600	4441.77	7.78439e-08
45 a 49 anos	3065	1582	699	349	179	161	49	16.4193	47.5	459369	57060000000	0.62	65	17.5	287.337	4.67635e+06	600	7793.92	1.36592e-07
50 a 54 anos	4923	2498	1181	585	257	200	61	30.033	52.5	459369	57060000000	0.62	65	12.5	375.412	8.55365e+06	600	14256.1	2.49844e-07
55 a 59 anos	6959	3488	1663	805	392	290	62	36.6828	57.5	459369	57060000000	0.62	65	7.5	275.121	1.04476e+07	600	17412.6	3.05164e-07
60 a 64 anos	8415	4904	2241	1092	569	280	74	45.9316	62.5	459369	57060000000	0.62	65	2.5	114.829	1.30817e+07	600	21802.9	3.82105e-07
65 a 69 anos	9115	5984	2651	1524	692	310	96	52.4047	67.5	459369	57060000000	0	65	0	0	0	600	0	0
70 a 74 anos	8638	6911	2860	1717	661	308	76	52.6172	72.5	459369	57060000000	0	65	0	0	0	600	0	0
75 a 79 anos	8185	7650	3122	1930	680	341	63	61.7362	77.5	459369	57060000000	0	65	0	0	0	600	0	0
80 anos e mais	14609	16259	8200	5189	911	774	89	164	85	459369	57060000000	0	65	0	0	0	600	0	0
Total	67887	51578	23502	13741	4599	3086	729	481.78							1677.43	4.30123e+07	600	71687.1	1.25635e-06
WOMEN
15 a 19 anos	37	71	11	8	3	15	7	0.503096	17.5	459369	57060000000	0.62	60	42.5	21.3816	1.71943e+06	600	2865.72	5.02229e-08
20 a 24 anos	67	101	23	21	6	42	17	1.44759	22.5	459369	57060000000	0.62	60	37.5	54.2846	4.94743e+06	600	8245.72	1.4451e-07
25 a 29 anos	96	167	44	23	10	53	29	1.16135	27.5	459369	57060000000	0.62	60	32.5	37.7439	3.96916e+06	600	6615.26	1.15935e-07
30 a 34 anos	205	330	88	60	16	95	44	2.72869	32.5	459369	57060000000	0.62	60	27.5	75.0389	9.32585e+06	600	15543.1	2.72399e-07
35 a 39 anos	446	612	196	74	40	133	58	3.6119	37.5	459369	57060000000	0.62	60	22.5	81.2677	1.23444e+07	600	20574	3.60568e-07
40 a 44 anos	866	948	349	122	47	165	80	3.30631	42.5	459369	57060000000	0.62	60	17.5	57.8604	1.13e+07	600	18833.3	3.30061e-07
45 a 49 anos	1457	1490	558	221	83	193	99	9.61395	47.5	459369	57060000000	0.62	60	12.5	120.174	3.28577e+07	600	54762.8	9.5974e-07
50 a 54 anos	2224	1975	859	382	149	213	118	12.9478	52.5	459369	57060000000	0.62	60	7.5	97.1087	4.42518e+07	600	73753.1	1.29255e-06
55 a 59 anos	3156	2638	1210	597	187	213	132	21.2138	57.5	459369	57060000000	0.62	60	2.5	53.0344	7.25024e+07	600	120837	2.11772e-06
60 a 64 anos	4147	3447	1689	860	258	256	121	23.0424	62.5	459369	57060000000	0	60	0	0	0	600	0	0
65 a 69 anos	5277	4257	2156	1101	357	328	126	30.9297	67.5	459369	57060000000	0	60	0	0	0	600	0	0
70 a 74 anos	5806	5549	2568	1498	454	379	102	42.6813	72.5	459369	57060000000	0	60	0	0	0	600	0	0
75 a 79 anos	6659	7239	3361	2031	488	504	95	45.9204	77.5	459369	57060000000	0	60	0	0	0	600	0	0
80 anos e mais	17616	22254	12978	7935	999	1690	168	208	85	459369	57060000000	0	60	0	0	0	600	0	0
Total	48059	51078	26090	14933	3097	4279	1196	407.108							597.894	1.93218e+08	600	322030	5.64371e-06
	115946	102656	49592	28674	7696	7365	1925	888.888						Total H+M	2275.32	2.3623e+08		393717	6.90006e-06

## Sheet: RAP HA ECV
Population Attributable Reason for Arterial Hypertension
Men	Prevalence	RR CHD	IC INF	IC SUP	RR AVC	IC INF	IC SUP	RR EH	IC INF	IC SUP	RR IC	IC INF	IC SUP	RR EP	IC INF	IC SUP	RR ERC	IC INF	IC SUP	RR AA	IC INF	IC SUP
15- 19 años		0.49	0.45	0.53	0.36	0.32	0.4	0.22	0.2	0.25	0.53	0.48	0.59	0.72	0.6	0.87	0.74	0.61	0.89	0.55	0.49	0.62
20- 24 años	0.205	0.49	0.45	0.53	0.36	0.32	0.4	0.22	0.2	0.25	0.53	0.48	0.59	0.72	0.6	0.87	0.74	0.61	0.89	0.55	0.49	0.62
25- 29 años	0.205	0.49	0.45	0.53	0.36	0.32	0.4	0.22	0.2	0.25	0.53	0.48	0.59	0.72	0.6	0.87	0.74	0.61	0.89	0.55	0.49	0.62
30- 34 años	0.205	0.49	0.45	0.53	0.36	0.32	0.4	0.22	0.2	0.25	0.53	0.48	0.59	0.72	0.6	0.87	0.74	0.61	0.89	0.55	0.49	0.62
35- 39 años	0.205	0.49	0.45	0.53	0.36	0.32	0.4	0.22	0.2	0.25	0.53	0.48	0.59	0.72	0.6	0.87	0.74	0.61	0.89	0.55	0.49	0.62
40- 44 años	0.462	0.49	0.45	0.53	0.36	0.32	0.4	0.22	0.2	0.25	0.53	0.48	0.59	0.72	0.6	0.87	0.74	0.61	0.89	0.55	0.49	0.62
45- 49 años	0.462	0.49	0.45	0.53	0.36	0.32	0.4	0.22	0.2	0.25	0.53	0.48	0.59	0.72	0.6	0.87	0.74	0.61	0.89	0.55	0.49	0.62
50- 54 años	0.462	0.5	0.49	0.52	0.38	0.35	0.4	0.22	0.2	0.25	0.53	0.48	0.59	0.72	0.6	0.87	0.74	0.61	0.89	0.55	0.49	0.62
55- 59 años	0.462	0.5	0.49	0.52	0.38	0.35	0.4	0.22	0.2	0.25	0.53	0.48	0.59	0.72	0.6	0.87	0.74	0.61	0.89	0.55	0.49	0.62
60- 64 años	0.462	0.54	0.53	0.55	0.43	0.41	0.45	0.22	0.2	0.25	0.53	0.48	0.59	0.72	0.6	0.87	0.74	0.61	0.89	0.55	0.49	0.62
65- 69 años	0.685	0.54	0.53	0.55	0.43	0.41	0.45	0.22	0.2	0.25	0.53	0.48	0.59	0.72	0.6	0.87	0.74	0.61	0.89	0.55	0.49	0.62
70- 74 años	0.685	0.6	0.58	0.61	0.5	0.48	0.52	0.22	0.2	0.25	0.53	0.48	0.59	0.72	0.6	0.87	0.74	0.61	0.89	0.55	0.49	0.62
75- 79 años	0.685	0.6	0.58	0.61	0.5	0.48	0.52	0.22	0.2	0.25	0.53	0.48	0.59	0.72	0.6	0.87	0.74	0.61	0.89	0.55	0.49	0.62
>=80 años	0.685	0.67	0.64	0.7	0.67	0.63	0.71	0.22	0.2	0.25	0.53	0.48	0.59	0.72	0.6	0.87	0.74	0.61	0.89	0.55	0.49	0.62
Women	Prevalence	RR CHD	IC INF	IC SUP	RR AVC	IC INF	IC SUP	RR EH	IC INF	IC SUP	RR IC	IC INF	IC SUP	RR EP	IC INF	IC SUP	RR ERC	IC INF	IC SUP	RR AA	IC INF	IC SUP
15- 19 años		0.49	0.45	0.53	0.36	0.32	0.4	0.22	0.2	0.25	0.53	0.48	0.59	0.72	0.6	0.87	0.74	0.61	0.89	0.55	0.49	0.62
20- 24 años	0.243	0.49	0.45	0.53	0.36	0.32	0.4	0.22	0.2	0.25	0.53	0.48	0.59	0.72	0.6	0.87	0.74	0.61	0.89	0.55	0.49	0.62
25- 29 años	0.243	0.49	0.45	0.53	0.36	0.32	0.4	0.22	0.2	0.25	0.53	0.48	0.59	0.72	0.6	0.87	0.74	0.61	0.89	0.55	0.49	0.62
30- 34 años	0.243	0.49	0.45	0.53	0.36	0.32	0.4	0.22	0.2	0.25	0.53	0.48	0.59	0.72	0.6	0.87	0.74	0.61	0.89	0.55	0.49	0.62
35- 39 años	0.243	0.49	0.45	0.53	0.36	0.32	0.4	0.22	0.2	0.25	0.53	0.48	0.59	0.72	0.6	0.87	0.74	0.61	0.89	0.55	0.49	0.62
40- 44 años	0.516	0.49	0.45	0.53	0.36	0.32	0.4	0.22	0.2	0.25	0.53	0.48	0.59	0.72	0.6	0.87	0.74	0.61	0.89	0.55	0.49	0.62
45- 49 años	0.516	0.49	0.45	0.53	0.36	0.32	0.4	0.22	0.2	0.25	0.53	0.48	0.59	0.72	0.6	0.87	0.74	0.61	0.89	0.55	0.49	0.62
50- 54 años	0.516	0.5	0.49	0.52	0.38	0.35	0.4	0.22	0.2	0.25	0.53	0.48	0.59	0.72	0.6	0.87	0.74	0.61	0.89	0.55	0.49	0.62
55- 59 años	0.516	0.5	0.49	0.52	0.38	0.35	0.4	0.22	0.2	0.25	0.53	0.48	0.59	0.72	0.6	0.87	0.74	0.61	0.89	0.55	0.49	0.62
60- 64 años	0.516	0.54	0.53	0.55	0.43	0.41	0.45	0.22	0.2	0.25	0.53	0.48	0.59	0.72	0.6	0.87	0.74	0.61	0.89	0.55	0.49	0.62
65- 69 años	0.769	0.54	0.53	0.55	0.43	0.41	0.45	0.22	0.2	0.25	0.53	0.48	0.59	0.72	0.6	0.87	0.74	0.61	0.89	0.55	0.49	0.62
70- 74 años	0.769	0.6	0.58	0.61	0.5	0.48	0.52	0.22	0.2	0.25	0.53	0.48	0.59	0.72	0.6	0.87	0.74	0.61	0.89	0.55	0.49	0.62
75- 79 años	0.769	0.6	0.58	0.61	0.5	0.48	0.52	0.22	0.2	0.25	0.53	0.48	0.59	0.72	0.6	0.87	0.74	0.61	0.89	0.55	0.49	0.62
>=80 años	0.769	0.67	0.64	0.7	0.67	0.63	0.71	0.22	0.2	0.25	0.53	0.48	0.59	0.72	0.6	0.87	0.74	0.61	0.89	0.55	0.49	0.62
	CHD	=	Coronary heart disease
	AVC	=	Stroke
	EH	=	Hypertensive disease
	IC	=	Heart failure
	EP	=	pulmonary embolism
	ERC	=	Rheumatic heart disease
	AA	=	Aneurysm
Men	RAP CHD	IC		RAP AVC	IC		RAP EH	IC		RAP IC	IC		RAP EP	IC		RAP ERC	IC		RAP AA	IC
15- 19 años	0	0	0	0	0	0	0	0	0	0	0	0	0	0	0	0	0	0	0	0	0
20- 24 años	0.175847	0.200355	0.153828	0.267101	0.303439	0.235182	0.4209	0.450549	0.380805	0.153828	0.181725	0.124694	0.0738359	0.120235	0.0297217	0.0671877	0.115878	0.024711	0.143636	0.175847	0.111621
25- 29 años	0.175847	0.200355	0.153828	0.267101	0.303439	0.235182	0.4209	0.450549	0.380805	0.153828	0.181725	0.124694	0.0738359	0.120235	0.0297217	0.0671877	0.115878	0.024711	0.143636	0.175847	0.111621
30- 34 años	0.175847	0.200355	0.153828	0.267101	0.303439	0.235182	0.4209	0.450549	0.380805	0.153828	0.181725	0.124694	0.0738359	0.120235	0.0297217	0.0671877	0.115878	0.024711	0.143636	0.175847	0.111621
35- 39 años	0.175847	0.200355	0.153828	0.267101	0.303439	0.235182	0.4209	0.450549	0.380805	0.153828	0.181725	0.124694	0.0738359	0.120235	0.0297217	0.0671877	0.115878	0.024711	0.143636	0.175847	0.111621
40- 44 años	0.324715	0.360886	0.290628	0.450952	0.495395	0.409333	0.620925	0.648876	0.580889	0.290628	0.333555	0.243027	0.152303	0.235474	0.0645765	0.139655	0.228024	0.0540167	0.274311	0.324715	0.220675
45- 49 años	0.324715	0.360886	0.290628	0.450952	0.495395	0.409333	0.620925	0.648876	0.580889	0.290628	0.333555	0.243027	0.152303	0.235474	0.0645765	0.139655	0.228024	0.0540167	0.274311	0.324715	0.220675
50- 54 años	0.316005	0.324715	0.298965	0.429806	0.461787	0.409333	0.620925	0.648876	0.580889	0.290628	0.333555	0.243027	0.152303	0.235474	0.0645765	0.139655	0.228024	0.0540167	0.274311	0.324715	0.220675
55- 59 años	0.316005	0.324715	0.298965	0.429806	0.461787	0.409333	0.620925	0.648876	0.580889	0.290628	0.333555	0.243027	0.152303	0.235474	0.0645765	0.139655	0.228024	0.0540167	0.274311	0.324715	0.220675
60- 64 años	0.282411	0.290628	0.274311	0.379814	0.399338	0.360886	0.620925	0.648876	0.580889	0.290628	0.333555	0.243027	0.152303	0.235474	0.0645765	0.139655	0.228024	0.0540167	0.274311	0.324715	0.220675
65- 69 años	0.368495	0.377898	0.359161	0.475897	0.496407	0.4557	0.708339	0.73262	0.672668	0.377898	0.425975	0.322501	0.210353	0.313501	0.0928523	0.193988	0.304566	0.0780546	0.359161	0.416215	0.295695
70- 74 años	0.313501	0.331566	0.304566	0.406528	0.425975	0.38737	0.708339	0.73262	0.672668	0.377898	0.425975	0.322501	0.210353	0.313501	0.0928523	0.193988	0.304566	0.0780546	0.359161	0.416215	0.295695
75- 79 años	0.313501	0.331566	0.304566	0.406528	0.425975	0.38737	0.708339	0.73262	0.672668	0.377898	0.425975	0.322501	0.210353	0.313501	0.0928523	0.193988	0.304566	0.0780546	0.359161	0.416215	0.295695
>=80 años	0.252274	0.278141	0.226946	0.252274	0.286887	0.218621	0.708339	0.73262	0.672668	0.377898	0.425975	0.322501	0.210353	0.313501	0.0928523	0.193988	0.304566	0.0780546	0.359161	0.416215	0.295695
Women	RAP CHD	IC		RAP AVC	IC		RAP EH	IC		RAP IC	IC		RAP EP	IC		RAP ERC	IC		RAP AA	IC
15- 19 años	0	0	0	0	0	0	0	0	0	0	0	0	0	0	0	0	0	0	0	0	0
20- 24 años	0.201863	0.22899	0.177287	0.301676	0.340533	0.267131	0.462812	0.492901	0.421631	0.177287	0.208391	0.144469	0.0863408	0.139415	0.0350381	0.0786623	0.134469	0.029158	0.165845	0.201863	0.129629
25- 29 años	0.201863	0.22899	0.177287	0.301676	0.340533	0.267131	0.462812	0.492901	0.421631	0.177287	0.208391	0.144469	0.0863408	0.139415	0.0350381	0.0786623	0.134469	0.029158	0.165845	0.201863	0.129629
30- 34 años	0.201863	0.22899	0.177287	0.301676	0.340533	0.267131	0.462812	0.492901	0.421631	0.177287	0.208391	0.144469	0.0863408	0.139415	0.0350381	0.0786623	0.134469	0.029158	0.165845	0.201863	0.129629
35- 39 años	0.201863	0.22899	0.177287	0.301676	0.340533	0.267131	0.462812	0.492901	0.421631	0.177287	0.208391	0.144469	0.0863408	0.139415	0.0350381	0.0786623	0.134469	0.029158	0.165845	0.201863	0.129629
40- 44 años	0.349408	0.386754	0.313934	0.478442	0.523015	0.436302	0.646575	0.673629	0.607535	0.313934	0.358563	0.263935	0.167129	0.255952	0.0715841	0.153473	0.248065	0.0599518	0.296855	0.349408	0.240271
45- 49 años	0.349408	0.386754	0.313934	0.478442	0.523015	0.436302	0.646575	0.673629	0.607535	0.313934	0.358563	0.263935	0.167129	0.255952	0.0715841	0.153473	0.248065	0.0599518	0.296855	0.349408	0.240271
50- 54 años	0.340369	0.349408	0.322634	0.457081	0.489349	0.436302	0.646575	0.673629	0.607535	0.313934	0.358563	0.263935	0.167129	0.255952	0.0715841	0.153473	0.248065	0.0599518	0.296855	0.349408	0.240271
55- 59 años	0.340369	0.349408	0.322634	0.457081	0.489349	0.436302	0.646575	0.673629	0.607535	0.313934	0.358563	0.263935	0.167129	0.255952	0.0715841	0.153473	0.248065	0.0599518	0.296855	0.349408	0.240271
60- 64 años	0.305341	0.313934	0.296855	0.406176	0.426124	0.386754	0.646575	0.673629	0.607535	0.313934	0.358563	0.263935	0.167129	0.255952	0.0715841	0.153473	0.248065	0.0599518	0.296855	0.349408	0.240271
65- 69 años	0.395797	0.40545	0.386195	0.504797	0.525304	0.484507	0.731648	0.754661	0.697611	0.40545	0.454471	0.348275	0.23021	0.338916	0.103065	0.212716	0.329604	0.0867955	0.386195	0.444564	0.320339
70- 74 años	0.338916	0.357682	0.329604	0.434709	0.454471	0.415152	0.731648	0.754661	0.697611	0.40545	0.454471	0.348275	0.23021	0.338916	0.103065	0.212716	0.329604	0.0867955	0.386195	0.444564	0.320339
75- 79 años	0.338916	0.357682	0.329604	0.434709	0.454471	0.415152	0.731648	0.754661	0.697611	0.40545	0.454471	0.348275	0.23021	0.338916	0.103065	0.212716	0.329604	0.0867955	0.386195	0.444564	0.320339
>=80 años	0.274711	0.30195	0.247878	0.274711	0.311122	0.239022	0.731648	0.754661	0.697611	0.40545	0.454471	0.348275	0.23021	0.338916	0.103065	0.212716	0.329604	0.0867955	0.386195	0.444564	0.320339

## Sheet: SALT PREVALENCE
Prevalence of excess salt
		Baseline		Conterfactual
M15-19		0.784619		0.269207
M20-24		0.784619		0.269207
M25-29		0.784619		0.269207
M30-34		0.784619		0.269207
M35-39		0.784619		0.269207
M40-44		0.784619		0.269207
M45-49		0.784619		0.269207
M50-54		0.784619		0.269207
M55-59		0.784619		0.269207
M60-64		0.784619		0.269207
M65-69		0.784619		0.269207
M70-74		0.784619		0.269207
M75-79		0.784619		0.269207
M80+		0.784619		0.269207
F15-19		0.784619		0.269207
F20-24		0.784619		0.269207
F25-29		0.784619		0.269207
F30-34		0.784619		0.269207
F35-39		0.784619		0.269207
F40-44		0.784619		0.269207
F45-49		0.784619		0.269207
F50-54		0.784619		0.269207
F55-59		0.784619		0.269207
F60-64		0.784619		0.269207
F65-69		0.784619		0.269207
F70-74		0.784619		0.269207
F75-79		0.784619		0.269207
F80+		0.784619		0.269207
						Baseline		Conterfactual
	Population	Basaline		Conterfactual
		MEAN SALT (g/d)	SALT SD	MEAN SALT (g/d)	SALT SD	LOG Salt Mean (g/d)	LOG Salt SD	LOG Salt Mean (g/d)	LOG Salt SD	<1	1a2	2a3	3a4	4a5	5a6	6a7	7a8	8a9	9a10	10a11	11a12	12a13	13a14	14a15	15a16	16a17	17a18	18a19	19a20	20a21	21a22	22a23	23a24	24+	<1	1a2	2a3	3a4	4a5	5a6	6a7	7a8	8a9	9a10	10a11	11a12	12a13	13a14	14a15
M15-19	215799	10.1	5.4	5	2.65	2.18682	0.501421	1.48566	0.497557	1.39537	310.757	2923.5	8673.51	15014.7	19555.1	21594.8	21528.8	20082.6	17914.8	15497	13120.6	10942	9028.66	7394.9	6026.28	4894.78	3967.84	3213.24	2601.53	2106.99	1707.8	1385.8	1126.07	5185.62	305.079	11693.9	35113.7	43708.1	38277.7	28606.1	19795.6	13189.6	8635.3	5617.96	3655.34	2387.58	1569.01	1038.68	693.142
M20-24	228845	10.1	5.4	5	2.65	2.18682	0.501421	1.48566	0.497557	1.47973	329.543	3100.23	9197.84	15922.4	20737.3	22900.2	22830.3	21296.7	18997.8	16433.8	13913.8	11603.5	9574.45	7841.93	6390.57	5190.67	4207.7	3407.48	2758.79	2234.36	1811.04	1469.57	1194.15	5499.09	323.521	12400.8	37236.4	46350.3	40591.6	30335.3	20992.2	13986.9	9157.31	5957.57	3876.3	2531.91	1663.85	1101.47	735.043
M25-29	227205	10.1	5.4	5	2.65	2.18682	0.501421	1.48566	0.497557	1.46912	327.182	3078.02	9131.94	15808.3	20588.7	22736.1	22666.7	21144.1	18861.7	16316.1	13814.1	11520.3	9505.85	7785.75	6344.79	5153.49	4177.55	3383.07	2739.03	2218.35	1798.06	1459.04	1185.59	5459.7	321.203	12311.9	36969.6	46018.2	40300.8	30118	20841.8	13886.7	9091.7	5914.89	3848.53	2513.77	1651.93	1093.57	729.777
M30-34	197571	10.1	5.4	5	2.65	2.18682	0.501421	1.48566	0.497557	1.27751	284.508	2676.56	7940.88	13746.5	17903.3	19770.7	19710.3	18386.3	16401.6	14188	12012.4	10017.8	8266.02	6770.27	5517.25	4481.33	3632.68	2941.82	2381.78	1929.01	1563.54	1268.74	1030.96	4747.6	279.309	10706.1	32147.7	40016.1	35044.4	26189.8	18123.5	12075.5	7905.89	5143.42	3346.58	2185.9	1436.48	950.942	634.594
M35-39	166960	10.1	5.4	5	2.65	2.18682	0.501421	1.48566	0.497557	1.07957	240.427	2261.86	6710.53	11616.6	15129.4	16707.5	16656.4	15537.6	13860.4	11989.8	10151.2	8465.63	6985.3	5721.3	4662.42	3787	3069.84	2486.02	2012.75	1630.14	1321.29	1072.17	871.222	4012.02	236.034	9047.34	27166.8	33816.1	29614.7	22132	15315.5	10204.5	6680.97	4346.51	2828.07	1847.22	1213.91	803.605	536.271
M40-44	149268	10.1	5.4	5	2.65	2.18682	0.501421	1.48566	0.497557	0.96518	214.951	2022.19	5999.47	10385.7	13526.3	14937.1	14891.5	13891.2	12391.7	10719.3	9075.54	7568.59	6245.12	5115.05	4168.38	3385.72	2744.55	2222.6	1799.48	1457.4	1181.28	958.557	778.905	3586.89	211.023	8088.66	24288.2	30232.9	26476.7	19786.8	13692.6	9123.24	5973.03	3885.94	2528.4	1651.49	1085.28	718.453	479.446
M45-49	146785	10.1	5.4	5	2.65	2.18682	0.501421	1.48566	0.497557	0.949125	211.375	1988.55	5899.67	10212.9	13301.3	14688.6	14643.8	13660.1	12185.6	10541	8924.57	7442.69	6141.24	5029.97	4099.04	3329.4	2698.9	2185.63	1769.54	1433.16	1161.63	942.612	765.948	3527.23	207.513	7954.11	23884.1	29730	26036.2	19457.7	13464.8	8971.48	5873.68	3821.3	2486.34	1624.01	1067.23	706.502	471.471
M50-54	132989	10.1	5.4	5	2.65	2.18682	0.501421	1.48566	0.497557	0.859918	191.508	1801.65	5345.17	9253.03	12051.1	13308.1	13267.4	12376.2	11040.3	9550.25	8085.77	6743.16	5564.03	4557.21	3713.78	3016.47	2445.23	1980.2	1603.23	1298.46	1052.45	854.017	693.958	3195.71	188.009	7206.51	21639.3	26935.7	23589.1	17628.9	12199.3	8128.27	5321.62	3462.14	2252.65	1471.38	966.921	640.098	427.158
M55-59	107501	10.1	5.4	5	2.65	2.18682	0.501421	1.48566	0.497557	0.69511	154.805	1456.35	4320.74	7479.64	9741.45	10757.5	10724.7	10004.2	8924.33	7719.89	6536.08	5450.8	4497.65	3683.79	3002.01	2438.35	1976.59	1600.68	1295.96	1049.6	850.745	690.34	560.957	2583.23	151.976	5825.35	17492	21773.3	19068.1	14250.2	9861.23	6570.44	4301.7	2798.6	1820.92	1189.38	781.606	517.42	345.291
M60-64	78360.1	10.1	5.4	5	2.65	2.18682	0.501421	1.48566	0.497557	0.506682	112.841	1061.57	3149.49	5452.08	7100.77	7841.4	7817.45	7292.32	6505.15	5627.21	4764.31	3973.22	3278.45	2685.2	2188.24	1777.37	1440.78	1166.78	944.655	765.08	620.128	503.205	408.895	1882.98	110.779	4246.23	12750.3	15871.1	13899.2	10387.3	7188.08	4789.35	3135.61	2039.97	1327.31	866.966	569.731	377.16	251.691
M65-69	55282	10.1	5.4	5	2.65	2.18682	0.501421	1.48566	0.497557	0.357458	79.6077	748.923	2221.92	3846.37	5009.5	5532	5515.11	5144.64	4589.3	3969.92	3361.15	2803.05	2312.9	1894.38	1543.77	1253.91	1016.45	823.146	666.442	539.754	437.492	355.005	288.47	1328.42	78.153	2995.66	8995.2	11196.8	9805.72	7328.11	5071.1	3378.82	2212.13	1439.17	936.399	611.633	401.938	266.081	177.564
M70-74	39450.9	10.1	5.4	5	2.65	2.18682	0.501421	1.48566	0.497557	0.255093	56.8105	534.455	1585.63	2744.89	3574.94	3947.81	3935.75	3671.37	3275.07	2833.06	2398.62	2000.34	1650.56	1351.89	1101.68	894.83	725.373	587.422	475.593	385.185	312.208	253.342	205.861	947.999	55.7724	2137.8	6419.25	7990.41	6997.66	5229.57	3618.89	2411.23	1578.65	1027.04	668.244	436.48	286.835	189.884	126.715
M75-79	27666.3	10.1	5.4	5	2.65	2.18682	0.501421	1.48566	0.497557	0.178892	39.8403	374.804	1111.98	1924.95	2507.04	2768.54	2760.08	2574.67	2296.75	1986.78	1682.12	1402.81	1157.51	948.055	772.593	627.53	508.693	411.95	333.526	270.124	218.946	177.665	144.367	664.817	39.1123	1499.2	4501.72	5603.55	4907.35	3667.41	2537.87	1690.96	1107.08	720.244	468.628	306.097	201.153	133.162	88.8635
M80+	32328.2	10.1	5.4	5	2.65	2.18682	0.501421	1.48566	0.497557	0.209037	46.5536	437.961	1299.35	2249.31	2929.49	3235.05	3225.17	3008.52	2683.77	2321.56	1965.56	1639.19	1352.56	1107.81	902.778	733.272	594.41	481.365	389.727	315.641	255.84	207.602	168.694	776.842	45.7029	1751.82	5260.28	6547.77	5734.26	4285.39	2965.52	1975.89	1293.63	841.609	547.595	357.675	235.048	155.601	103.837
F15-19	202161	10.1	5.4	5	2.65	2.18682	0.501421	1.48566	0.497557	1.30719	291.117	2738.74	8125.34	14065.8	18319.2	20230	20168.2	18813.4	16782.6	14517.6	12291.4	10250.5	8458.04	6927.54	5645.41	4585.43	3717.07	3010.16	2437.11	1973.82	1599.86	1298.22	1054.91	4857.88	285.798	10954.8	32894.5	40945.7	35858.5	26798.2	18544.5	12356	8089.54	5262.9	3424.32	2236.68	1469.84	973.032	649.335
F20-24	211969	10.1	5.4	5	2.65	2.18682	0.501421	1.48566	0.497557	1.37061	305.241	2871.61	8519.56	14748.2	19208	21211.5	21146.7	19726.2	17596.8	15221.9	12887.7	10747.8	8868.4	7263.64	5919.31	4807.9	3897.41	3156.2	2555.35	2069.59	1677.48	1361.2	1106.09	5093.57	299.664	11486.3	34490.5	42932.3	37598.2	28098.3	19444.2	12955.5	8482.02	5518.24	3590.45	2345.2	1541.16	1020.24	680.839
F25-29	214774	10.1	5.4	5	2.65	2.18682	0.501421	1.48566	0.497557	1.38874	309.28	2909.61	8632.29	14943.4	19462.2	21492.1	21426.5	19987.2	17829.7	15423.4	13058.3	10890	8985.75	7359.76	5997.64	4871.52	3948.98	3197.97	2589.16	2096.97	1699.68	1379.21	1120.72	5160.97	303.629	11638.3	34946.8	43500.3	38095.7	28470.1	19701.5	13126.9	8594.26	5591.26	3637.96	2376.23	1561.55	1033.74	689.848
F30-34	191641	10.1	5.4	5	2.65	2.18682	0.501421	1.48566	0.497557	1.23916	275.969	2596.22	7702.53	13333.9	17366	19177.3	19118.7	17834.4	15909.3	13762.2	11651.8	9717.08	8017.91	6567.05	5351.65	4346.82	3523.65	2853.52	2310.29	1871.11	1516.61	1230.66	1000.01	4605.1	270.926	10384.8	31182.8	38815	33992.6	25403.7	17579.5	11713	7668.59	4989.04	3246.13	2120.29	1393.36	922.399	615.546
F35-39	165278	10.1	5.4	5	2.65	2.18682	0.501421	1.48566	0.497557	1.0687	238.005	2239.07	6642.92	11499.6	14977	16539.1	16488.6	15381	13720.7	11868.9	10048.9	8380.33	6914.92	5663.65	4615.44	3748.84	3038.91	2460.97	1992.47	1613.71	1307.98	1061.36	862.443	3971.59	233.656	8956.18	26893.1	33475.4	29316.3	21909	15161.2	10101.7	6613.65	4302.71	2799.57	1828.61	1201.68	795.508	530.867
F40-44	150836	10.1	5.4	5	2.65	2.18682	0.501421	1.48566	0.497557	0.975316	217.208	2043.42	6062.47	10494.8	13668.3	15094	15047.9	14037	12521.8	10831.9	9170.85	7648.07	6310.71	5168.77	4212.15	3421.27	2773.38	2245.94	1818.37	1472.71	1193.69	968.623	787.085	3624.56	213.239	8173.6	24543.2	30550.4	26754.7	19994.6	13836.4	9219.05	6035.76	3926.75	2554.95	1668.83	1096.68	725.998	484.481
F45-49	149514	10.1	5.4	5	2.65	2.18682	0.501421	1.48566	0.497557	0.966768	215.304	2025.51	6009.34	10402.8	13548.5	14961.7	14916	13914	12412.1	10736.9	9090.47	7581.04	6255.39	5123.47	4175.23	3391.29	2749.07	2226.25	1802.44	1459.8	1183.23	960.133	780.186	3592.79	211.37	8101.96	24328.1	30282.6	26520.2	19819.4	13715.1	9138.25	5982.86	3892.33	2532.55	1654.2	1087.07	719.634	480.235
F50-54	135424	10.1	5.4	5	2.65	2.18682	0.501421	1.48566	0.497557	0.875661	195.014	1834.63	5443.02	9422.43	12271.7	13551.7	13510.3	12602.8	11242.4	9725.08	8233.79	6866.61	5665.89	4640.64	3781.76	3071.7	2490	2016.45	1632.58	1322.23	1071.72	869.652	706.662	3254.21	191.451	7338.44	22035.5	27428.8	24021	17951.6	12422.6	8277.07	5419.04	3525.52	2293.89	1498.31	984.623	651.817	434.978
F55-59	110517	10.1	5.4	5	2.65	2.18682	0.501421	1.48566	0.497557	0.714608	159.147	1497.2	4441.94	7689.44	10014.7	11059.3	11025.5	10284.9	9174.66	7936.44	6719.43	5603.7	4623.82	3787.13	3086.22	2506.75	2032.04	1645.59	1332.31	1079.04	874.609	709.705	576.692	2655.69	156.239	5988.75	17982.7	22384.1	19603	14649.9	10137.8	6754.74	4422.37	2877.11	1872	1222.74	803.53	531.934	354.976
F60-64	81117.3	10.1	5.4	5	2.65	2.18682	0.501421	1.48566	0.497557	0.52451	116.811	1098.92	3260.31	5643.92	7350.62	8117.31	8092.52	7548.91	6734.05	5825.21	4931.95	4113.02	3393.8	2779.69	2265.23	1839.91	1491.48	1207.83	977.894	792	641.948	520.911	423.282	1949.23	114.677	4395.64	13199	16429.5	14388.3	10752.8	7441.01	4957.87	3245.94	2111.75	1374.01	897.471	589.778	390.431	260.547
F65-69	57587.9	10.1	5.4	5	2.65	2.18682	0.501421	1.48566	0.497557	0.372367	82.9282	780.161	2314.6	4006.81	5218.45	5762.75	5745.15	5359.22	4780.72	4135.51	3501.35	2919.97	2409.37	1973.39	1608.16	1306.21	1058.85	857.48	694.24	562.267	455.74	369.812	300.502	1383.83	81.4129	3120.61	9370.4	11663.9	10214.7	7633.77	5282.62	3519.76	2304.4	1499.2	975.457	637.145	418.703	277.18	184.971
F70-74	42314	10.1	5.4	5	2.65	2.18682	0.501421	1.48566	0.497557	0.273606	60.9335	573.242	1700.71	2944.1	3834.38	4234.32	4221.38	3937.82	3512.75	3038.66	2572.7	2145.52	1770.34	1450	1181.64	959.771	778.016	630.054	510.109	413.139	334.866	271.728	220.801	1016.8	59.82	2292.94	6885.12	8570.3	7505.51	5609.09	3881.53	2586.22	1693.21	1101.57	716.74	468.157	307.652	203.664	135.912
F75-79	31311.5	10.1	5.4	5	2.65	2.18682	0.501421	1.48566	0.497557	0.202462	45.0895	424.187	1258.49	2178.57	2837.36	3133.3	3123.73	2913.9	2599.36	2248.55	1903.74	1587.64	1310.02	1072.97	874.385	710.21	575.715	466.226	377.47	305.714	247.794	201.073	163.388	752.409	44.2655	1696.73	5094.84	6341.84	5553.91	4150.61	2872.25	1913.75	1252.94	815.139	530.372	346.426	227.656	150.707	100.572
F80+	42012.7	10.1	5.4	5	2.65	2.18682	0.501421	1.48566	0.497557	0.271658	60.4996	569.16	1688.6	2923.13	3807.08	4204.17	4191.33	3909.78	3487.74	3017.03	2554.38	2130.24	1757.74	1439.67	1173.22	952.937	772.476	625.567	506.477	410.197	332.482	269.793	219.229	1009.56	59.3941	2276.62	6836.09	8509.28	7452.06	5569.16	3853.89	2567.81	1681.16	1093.73	711.637	464.824	305.461	202.214	134.944
	Baseline prevalences																									Conterfactual prevalences
	<1	1a2	2a3	3a4	4a5	5a6	6a7	7a8	8a9	9a10	10a11	11a12	12a13	13a14	14a15	15a16	16a17	17a18	18a19	19a20	20a21	21a22	22a23	23a24	24+	<1	1a2	2a3	3a4	4a5	5a6	6a7	7a8	8a9	9a10	10a11	11a12	12a13	13a14	14a15	15a16	16a17	17a18	18a19	19a20	20a21	21a22	22a23	23a24
M15-19	6.46607e-06	0.00144003	0.0135473	0.0401925	0.0695773	0.0906172	0.100069	0.0997632	0.0930617	0.0830162	0.0718122	0.0608002	0.0507046	0.0418382	0.0342675	0.0279254	0.0226821	0.0183867	0.0148899	0.0120553	0.00976364	0.00791383	0.0064217	0.00521815	0.0240298	0.00141372	0.0541887	0.162715	0.20254	0.177376	0.132559	0.0917315	0.0611198	0.0400154	0.0260332	0.0169386	0.0110639	0.00727068	0.00481316	0.00321198	0.00216143	0.00146681	0.00100381	0.000692631	0.000481773	0.000337727	0.000238539	0.00016971	0.000121589
M20-24	6.46607e-06	0.00144003	0.0135473	0.0401925	0.0695773	0.0906172	0.100069	0.0997632	0.0930617	0.0830162	0.0718122	0.0608002	0.0507046	0.0418382	0.0342675	0.0279254	0.0226821	0.0183867	0.0148899	0.0120553	0.00976364	0.00791383	0.0064217	0.00521815	0.0240298	0.00141372	0.0541887	0.162715	0.20254	0.177376	0.132559	0.0917315	0.0611198	0.0400154	0.0260332	0.0169386	0.0110639	0.00727068	0.00481316	0.00321198	0.00216143	0.00146681	0.00100381	0.000692631	0.000481773	0.000337727	0.000238539	0.00016971	0.000121589
M25-29	6.46607e-06	0.00144003	0.0135473	0.0401925	0.0695773	0.0906172	0.100069	0.0997632	0.0930617	0.0830162	0.0718122	0.0608002	0.0507046	0.0418382	0.0342675	0.0279254	0.0226821	0.0183867	0.0148899	0.0120553	0.00976364	0.00791383	0.0064217	0.00521815	0.0240298	0.00141372	0.0541887	0.162715	0.20254	0.177376	0.132559	0.0917315	0.0611198	0.0400154	0.0260332	0.0169386	0.0110639	0.00727068	0.00481316	0.00321198	0.00216143	0.00146681	0.00100381	0.000692631	0.000481773	0.000337727	0.000238539	0.00016971	0.000121589
M30-34	6.46607e-06	0.00144003	0.0135473	0.0401925	0.0695773	0.0906172	0.100069	0.0997632	0.0930617	0.0830162	0.0718122	0.0608002	0.0507046	0.0418382	0.0342675	0.0279254	0.0226821	0.0183867	0.0148899	0.0120553	0.00976364	0.00791383	0.0064217	0.00521815	0.0240298	0.00141372	0.0541887	0.162715	0.20254	0.177376	0.132559	0.0917315	0.0611198	0.0400154	0.0260332	0.0169386	0.0110639	0.00727068	0.00481316	0.00321198	0.00216143	0.00146681	0.00100381	0.000692631	0.000481773	0.000337727	0.000238539	0.00016971	0.000121589
M35-39	6.46607e-06	0.00144003	0.0135473	0.0401925	0.0695773	0.0906172	0.100069	0.0997632	0.0930617	0.0830162	0.0718122	0.0608002	0.0507046	0.0418382	0.0342675	0.0279254	0.0226821	0.0183867	0.0148899	0.0120553	0.00976364	0.00791383	0.0064217	0.00521815	0.0240298	0.00141372	0.0541887	0.162715	0.20254	0.177376	0.132559	0.0917315	0.0611198	0.0400154	0.0260332	0.0169386	0.0110639	0.00727068	0.00481316	0.00321198	0.00216143	0.00146681	0.00100381	0.000692631	0.000481773	0.000337727	0.000238539	0.00016971	0.000121589
M40-44	6.46607e-06	0.00144003	0.0135473	0.0401925	0.0695773	0.0906172	0.100069	0.0997632	0.0930617	0.0830162	0.0718122	0.0608002	0.0507046	0.0418382	0.0342675	0.0279254	0.0226821	0.0183867	0.0148899	0.0120553	0.00976364	0.00791383	0.0064217	0.00521815	0.0240298	0.00141372	0.0541887	0.162715	0.20254	0.177376	0.132559	0.0917315	0.0611198	0.0400154	0.0260332	0.0169386	0.0110639	0.00727068	0.00481316	0.00321198	0.00216143	0.00146681	0.00100381	0.000692631	0.000481773	0.000337727	0.000238539	0.00016971	0.000121589
M45-49	6.46607e-06	0.00144003	0.0135473	0.0401925	0.0695773	0.0906172	0.100069	0.0997632	0.0930617	0.0830162	0.0718122	0.0608002	0.0507046	0.0418382	0.0342675	0.0279254	0.0226821	0.0183867	0.0148899	0.0120553	0.00976364	0.00791383	0.0064217	0.00521815	0.0240298	0.00141372	0.0541887	0.162715	0.20254	0.177376	0.132559	0.0917315	0.0611198	0.0400154	0.0260332	0.0169386	0.0110639	0.00727068	0.00481316	0.00321198	0.00216143	0.00146681	0.00100381	0.000692631	0.000481773	0.000337727	0.000238539	0.00016971	0.000121589
M50-54	6.46607e-06	0.00144003	0.0135473	0.0401925	0.0695773	0.0906172	0.100069	0.0997632	0.0930617	0.0830162	0.0718122	0.0608002	0.0507046	0.0418382	0.0342675	0.0279254	0.0226821	0.0183867	0.0148899	0.0120553	0.00976364	0.00791383	0.0064217	0.00521815	0.0240298	0.00141372	0.0541887	0.162715	0.20254	0.177376	0.132559	0.0917315	0.0611198	0.0400154	0.0260332	0.0169386	0.0110639	0.00727068	0.00481316	0.00321198	0.00216143	0.00146681	0.00100381	0.000692631	0.000481773	0.000337727	0.000238539	0.00016971	0.000121589
M55-59	6.46607e-06	0.00144003	0.0135473	0.0401925	0.0695773	0.0906172	0.100069	0.0997632	0.0930617	0.0830162	0.0718122	0.0608002	0.0507046	0.0418382	0.0342675	0.0279254	0.0226821	0.0183867	0.0148899	0.0120553	0.00976364	0.00791383	0.0064217	0.00521815	0.0240298	0.00141372	0.0541887	0.162715	0.20254	0.177376	0.132559	0.0917315	0.0611198	0.0400154	0.0260332	0.0169386	0.0110639	0.00727068	0.00481316	0.00321198	0.00216143	0.00146681	0.00100381	0.000692631	0.000481773	0.000337727	0.000238539	0.00016971	0.000121589
M60-64	6.46607e-06	0.00144003	0.0135473	0.0401925	0.0695773	0.0906172	0.100069	0.0997632	0.0930617	0.0830162	0.0718122	0.0608002	0.0507046	0.0418382	0.0342675	0.0279254	0.0226821	0.0183867	0.0148899	0.0120553	0.00976364	0.00791383	0.0064217	0.00521815	0.0240298	0.00141372	0.0541887	0.162715	0.20254	0.177376	0.132559	0.0917315	0.0611198	0.0400154	0.0260332	0.0169386	0.0110639	0.00727068	0.00481316	0.00321198	0.00216143	0.00146681	0.00100381	0.000692631	0.000481773	0.000337727	0.000238539	0.00016971	0.000121589
M65-69	6.46607e-06	0.00144003	0.0135473	0.0401925	0.0695773	0.0906172	0.100069	0.0997632	0.0930617	0.0830162	0.0718122	0.0608002	0.0507046	0.0418382	0.0342675	0.0279254	0.0226821	0.0183867	0.0148899	0.0120553	0.00976364	0.00791383	0.0064217	0.00521815	0.0240298	0.00141372	0.0541887	0.162715	0.20254	0.177376	0.132559	0.0917315	0.0611198	0.0400154	0.0260332	0.0169386	0.0110639	0.00727068	0.00481316	0.00321198	0.00216143	0.00146681	0.00100381	0.000692631	0.000481773	0.000337727	0.000238539	0.00016971	0.000121589
M70-74	6.46607e-06	0.00144003	0.0135473	0.0401925	0.0695773	0.0906172	0.100069	0.0997632	0.0930617	0.0830162	0.0718122	0.0608002	0.0507046	0.0418382	0.0342675	0.0279254	0.0226821	0.0183867	0.0148899	0.0120553	0.00976364	0.00791383	0.0064217	0.00521815	0.0240298	0.00141372	0.0541887	0.162715	0.20254	0.177376	0.132559	0.0917315	0.0611198	0.0400154	0.0260332	0.0169386	0.0110639	0.00727068	0.00481316	0.00321198	0.00216143	0.00146681	0.00100381	0.000692631	0.000481773	0.000337727	0.000238539	0.00016971	0.000121589
M75-79	6.46607e-06	0.00144003	0.0135473	0.0401925	0.0695773	0.0906172	0.100069	0.0997632	0.0930617	0.0830162	0.0718122	0.0608002	0.0507046	0.0418382	0.0342675	0.0279254	0.0226821	0.0183867	0.0148899	0.0120553	0.00976364	0.00791383	0.0064217	0.00521815	0.0240298	0.00141372	0.0541887	0.162715	0.20254	0.177376	0.132559	0.0917315	0.0611198	0.0400154	0.0260332	0.0169386	0.0110639	0.00727068	0.00481316	0.00321198	0.00216143	0.00146681	0.00100381	0.000692631	0.000481773	0.000337727	0.000238539	0.00016971	0.000121589
M80+	6.46607e-06	0.00144003	0.0135473	0.0401925	0.0695773	0.0906172	0.100069	0.0997632	0.0930617	0.0830162	0.0718122	0.0608002	0.0507046	0.0418382	0.0342675	0.0279254	0.0226821	0.0183867	0.0148899	0.0120553	0.00976364	0.00791383	0.0064217	0.00521815	0.0240298	0.00141372	0.0541887	0.162715	0.20254	0.177376	0.132559	0.0917315	0.0611198	0.0400154	0.0260332	0.0169386	0.0110639	0.00727068	0.00481316	0.00321198	0.00216143	0.00146681	0.00100381	0.000692631	0.000481773	0.000337727	0.000238539	0.00016971	0.000121589
F15-19	6.46607e-06	0.00144003	0.0135473	0.0401925	0.0695773	0.0906172	0.100069	0.0997632	0.0930617	0.0830162	0.0718122	0.0608002	0.0507046	0.0418382	0.0342675	0.0279254	0.0226821	0.0183867	0.0148899	0.0120553	0.00976364	0.00791383	0.0064217	0.00521815	0.0240298	0.00141372	0.0541887	0.162715	0.20254	0.177376	0.132559	0.0917315	0.0611198	0.0400154	0.0260332	0.0169386	0.0110639	0.00727068	0.00481316	0.00321198	0.00216143	0.00146681	0.00100381	0.000692631	0.000481773	0.000337727	0.000238539	0.00016971	0.000121589
F20-24	6.46607e-06	0.00144003	0.0135473	0.0401925	0.0695773	0.0906172	0.100069	0.0997632	0.0930617	0.0830162	0.0718122	0.0608002	0.0507046	0.0418382	0.0342675	0.0279254	0.0226821	0.0183867	0.0148899	0.0120553	0.00976364	0.00791383	0.0064217	0.00521815	0.0240298	0.00141372	0.0541887	0.162715	0.20254	0.177376	0.132559	0.0917315	0.0611198	0.0400154	0.0260332	0.0169386	0.0110639	0.00727068	0.00481316	0.00321198	0.00216143	0.00146681	0.00100381	0.000692631	0.000481773	0.000337727	0.000238539	0.00016971	0.000121589
F25-29	6.46607e-06	0.00144003	0.0135473	0.0401925	0.0695773	0.0906172	0.100069	0.0997632	0.0930617	0.0830162	0.0718122	0.0608002	0.0507046	0.0418382	0.0342675	0.0279254	0.0226821	0.0183867	0.0148899	0.0120553	0.00976364	0.00791383	0.0064217	0.00521815	0.0240298	0.00141372	0.0541887	0.162715	0.20254	0.177376	0.132559	0.0917315	0.0611198	0.0400154	0.0260332	0.0169386	0.0110639	0.00727068	0.00481316	0.00321198	0.00216143	0.00146681	0.00100381	0.000692631	0.000481773	0.000337727	0.000238539	0.00016971	0.000121589
F30-34	6.46607e-06	0.00144003	0.0135473	0.0401925	0.0695773	0.0906172	0.100069	0.0997632	0.0930617	0.0830162	0.0718122	0.0608002	0.0507046	0.0418382	0.0342675	0.0279254	0.0226821	0.0183867	0.0148899	0.0120553	0.00976364	0.00791383	0.0064217	0.00521815	0.0240298	0.00141372	0.0541887	0.162715	0.20254	0.177376	0.132559	0.0917315	0.0611198	0.0400154	0.0260332	0.0169386	0.0110639	0.00727068	0.00481316	0.00321198	0.00216143	0.00146681	0.00100381	0.000692631	0.000481773	0.000337727	0.000238539	0.00016971	0.000121589
F35-39	6.46607e-06	0.00144003	0.0135473	0.0401925	0.0695773	0.0906172	0.100069	0.0997632	0.0930617	0.0830162	0.0718122	0.0608002	0.0507046	0.0418382	0.0342675	0.0279254	0.0226821	0.0183867	0.0148899	0.0120553	0.00976364	0.00791383	0.0064217	0.00521815	0.0240298	0.00141372	0.0541887	0.162715	0.20254	0.177376	0.132559	0.0917315	0.0611198	0.0400154	0.0260332	0.0169386	0.0110639	0.00727068	0.00481316	0.00321198	0.00216143	0.00146681	0.00100381	0.000692631	0.000481773	0.000337727	0.000238539	0.00016971	0.000121589
F40-44	6.46607e-06	0.00144003	0.0135473	0.0401925	0.0695773	0.0906172	0.100069	0.0997632	0.0930617	0.0830162	0.0718122	0.0608002	0.0507046	0.0418382	0.0342675	0.0279254	0.0226821	0.0183867	0.0148899	0.0120553	0.00976364	0.00791383	0.0064217	0.00521815	0.0240298	0.00141372	0.0541887	0.162715	0.20254	0.177376	0.132559	0.0917315	0.0611198	0.0400154	0.0260332	0.0169386	0.0110639	0.00727068	0.00481316	0.00321198	0.00216143	0.00146681	0.00100381	0.000692631	0.000481773	0.000337727	0.000238539	0.00016971	0.000121589
F45-49	6.46607e-06	0.00144003	0.0135473	0.0401925	0.0695773	0.0906172	0.100069	0.0997632	0.0930617	0.0830162	0.0718122	0.0608002	0.0507046	0.0418382	0.0342675	0.0279254	0.0226821	0.0183867	0.0148899	0.0120553	0.00976364	0.00791383	0.0064217	0.00521815	0.0240298	0.00141372	0.0541887	0.162715	0.20254	0.177376	0.132559	0.0917315	0.0611198	0.0400154	0.0260332	0.0169386	0.0110639	0.00727068	0.00481316	0.00321198	0.00216143	0.00146681	0.00100381	0.000692631	0.000481773	0.000337727	0.000238539	0.00016971	0.000121589
F50-54	6.46607e-06	0.00144003	0.0135473	0.0401925	0.0695773	0.0906172	0.100069	0.0997632	0.0930617	0.0830162	0.0718122	0.0608002	0.0507046	0.0418382	0.0342675	0.0279254	0.0226821	0.0183867	0.0148899	0.0120553	0.00976364	0.00791383	0.0064217	0.00521815	0.0240298	0.00141372	0.0541887	0.162715	0.20254	0.177376	0.132559	0.0917315	0.0611198	0.0400154	0.0260332	0.0169386	0.0110639	0.00727068	0.00481316	0.00321198	0.00216143	0.00146681	0.00100381	0.000692631	0.000481773	0.000337727	0.000238539	0.00016971	0.000121589
F55-59	6.46607e-06	0.00144003	0.0135473	0.0401925	0.0695773	0.0906172	0.100069	0.0997632	0.0930617	0.0830162	0.0718122	0.0608002	0.0507046	0.0418382	0.0342675	0.0279254	0.0226821	0.0183867	0.0148899	0.0120553	0.00976364	0.00791383	0.0064217	0.00521815	0.0240298	0.00141372	0.0541887	0.162715	0.20254	0.177376	0.132559	0.0917315	0.0611198	0.0400154	0.0260332	0.0169386	0.0110639	0.00727068	0.00481316	0.00321198	0.00216143	0.00146681	0.00100381	0.000692631	0.000481773	0.000337727	0.000238539	0.00016971	0.000121589
F60-64	6.46607e-06	0.00144003	0.0135473	0.0401925	0.0695773	0.0906172	0.100069	0.0997632	0.0930617	0.0830162	0.0718122	0.0608002	0.0507046	0.0418382	0.0342675	0.0279254	0.0226821	0.0183867	0.0148899	0.0120553	0.00976364	0.00791383	0.0064217	0.00521815	0.0240298	0.00141372	0.0541887	0.162715	0.20254	0.177376	0.132559	0.0917315	0.0611198	0.0400154	0.0260332	0.0169386	0.0110639	0.00727068	0.00481316	0.00321198	0.00216143	0.00146681	0.00100381	0.000692631	0.000481773	0.000337727	0.000238539	0.00016971	0.000121589
F65-69	6.46607e-06	0.00144003	0.0135473	0.0401925	0.0695773	0.0906172	0.100069	0.0997632	0.0930617	0.0830162	0.0718122	0.0608002	0.0507046	0.0418382	0.0342675	0.0279254	0.0226821	0.0183867	0.0148899	0.0120553	0.00976364	0.00791383	0.0064217	0.00521815	0.0240298	0.00141372	0.0541887	0.162715	0.20254	0.177376	0.132559	0.0917315	0.0611198	0.0400154	0.0260332	0.0169386	0.0110639	0.00727068	0.00481316	0.00321198	0.00216143	0.00146681	0.00100381	0.000692631	0.000481773	0.000337727	0.000238539	0.00016971	0.000121589
F70-74	6.46607e-06	0.00144003	0.0135473	0.0401925	0.0695773	0.0906172	0.100069	0.0997632	0.0930617	0.0830162	0.0718122	0.0608002	0.0507046	0.0418382	0.0342675	0.0279254	0.0226821	0.0183867	0.0148899	0.0120553	0.00976364	0.00791383	0.0064217	0.00521815	0.0240298	0.00141372	0.0541887	0.162715	0.20254	0.177376	0.132559	0.0917315	0.0611198	0.0400154	0.0260332	0.0169386	0.0110639	0.00727068	0.00481316	0.00321198	0.00216143	0.00146681	0.00100381	0.000692631	0.000481773	0.000337727	0.000238539	0.00016971	0.000121589
F75-79	6.46607e-06	0.00144003	0.0135473	0.0401925	0.0695773	0.0906172	0.100069	0.0997632	0.0930617	0.0830162	0.0718122	0.0608002	0.0507046	0.0418382	0.0342675	0.0279254	0.0226821	0.0183867	0.0148899	0.0120553	0.00976364	0.00791383	0.0064217	0.00521815	0.0240298	0.00141372	0.0541887	0.162715	0.20254	0.177376	0.132559	0.0917315	0.0611198	0.0400154	0.0260332	0.0169386	0.0110639	0.00727068	0.00481316	0.00321198	0.00216143	0.00146681	0.00100381	0.000692631	0.000481773	0.000337727	0.000238539	0.00016971	0.000121589
F80+	6.46607e-06	0.00144003	0.0135473	0.0401925	0.0695773	0.0906172	0.100069	0.0997632	0.0930617	0.0830162	0.0718122	0.0608002	0.0507046	0.0418382	0.0342675	0.0279254	0.0226821	0.0183867	0.0148899	0.0120553	0.00976364	0.00791383	0.0064217	0.00521815	0.0240298	0.00141372	0.0541887	0.162715	0.20254	0.177376	0.132559	0.0917315	0.0611198	0.0400154	0.0260332	0.0169386	0.0110639	0.00727068	0.00481316	0.00321198	0.00216143	0.00146681	0.00100381	0.000692631	0.000481773	0.000337727	0.000238539	0.00016971	0.000121589
Prevalence of excess salt
[truncated: 10 more columns]

## Sheet: RR Sal
CHD
		RR for CHD by salt consumption
	CHD relative risk for 20mmHg reduction in BP	<1	1-2	2-3	3-4	4-5	5-6	6-7	7-8	8-9	9-10	10-11	11-12	12-13	13-14	14-15	15-16	16-17	17-18	18-19	19-20	20-21	21-22	22-23	23-24	24+
M15-19	0.490024	1	1.03508	1.07139	1.10897	1.14787	1.18813	1.22981	1.27295	1.3176	1.36381	1.41165	1.46117	1.51242	1.56548	1.62039	1.67723	1.73606	1.79696	1.85999	1.92523	1.99277	2.06267	2.13502	2.20991	2.28743
M20-24	0.490024	1	1.03508	1.07139	1.10897	1.14787	1.18813	1.22981	1.27295	1.3176	1.36381	1.41165	1.46117	1.51242	1.56548	1.62039	1.67723	1.73606	1.79696	1.85999	1.92523	1.99277	2.06267	2.13502	2.20991	2.28743
M25-29	0.490024	1	1.03508	1.07139	1.10897	1.14787	1.18813	1.22981	1.27295	1.3176	1.36381	1.41165	1.46117	1.51242	1.56548	1.62039	1.67723	1.73606	1.79696	1.85999	1.92523	1.99277	2.06267	2.13502	2.20991	2.28743
M30-34	0.490024	1	1.03508	1.07139	1.10897	1.14787	1.18813	1.22981	1.27295	1.3176	1.36381	1.41165	1.46117	1.51242	1.56548	1.62039	1.67723	1.73606	1.79696	1.85999	1.92523	1.99277	2.06267	2.13502	2.20991	2.28743
M35-39	0.490024	1	1.03508	1.07139	1.10897	1.14787	1.18813	1.22981	1.27295	1.3176	1.36381	1.41165	1.46117	1.51242	1.56548	1.62039	1.67723	1.73606	1.79696	1.85999	1.92523	1.99277	2.06267	2.13502	2.20991	2.28743
M40-44	0.490024	1	1.03508	1.07139	1.10897	1.14787	1.18813	1.22981	1.27295	1.3176	1.36381	1.41165	1.46117	1.51242	1.56548	1.62039	1.67723	1.73606	1.79696	1.85999	1.92523	1.99277	2.06267	2.13502	2.20991	2.28743
M45-49	0.490024	1	1.03508	1.07139	1.10897	1.14787	1.18813	1.22981	1.27295	1.3176	1.36381	1.41165	1.46117	1.51242	1.56548	1.62039	1.67723	1.73606	1.79696	1.85999	1.92523	1.99277	2.06267	2.13502	2.20991	2.28743
M50-54	0.500024	1	1.03407	1.0693	1.10572	1.14339	1.18234	1.22262	1.26427	1.30735	1.35188	1.39794	1.44556	1.49481	1.54573	1.59839	1.65284	1.70915	1.76738	1.82759	1.88985	1.95423	2.02081	2.08965	2.16084	2.23445
M55-59	0.500024	1	1.03407	1.0693	1.10572	1.14339	1.18234	1.22262	1.26427	1.30735	1.35188	1.39794	1.44556	1.49481	1.54573	1.59839	1.65284	1.70915	1.76738	1.82759	1.88985	1.95423	2.02081	2.08965	2.16084	2.23445
M60-64	0.539993	1	1.03023	1.06138	1.09346	1.12652	1.16057	1.19566	1.23181	1.26904	1.30741	1.34693	1.38765	1.4296	1.47282	1.51734	1.56322	1.61047	1.65916	1.70932	1.76099	1.81423	1.86907	1.92558	1.98379	2.04376
M65-69	0.539993	1	1.03023	1.06138	1.09346	1.12652	1.16057	1.19566	1.23181	1.26904	1.30741	1.34693	1.38765	1.4296	1.47282	1.51734	1.56322	1.61047	1.65916	1.70932	1.76099	1.81423	1.86907	1.92558	1.98379	2.04376
M70-74	0.600015	1	1.025	1.05062	1.07688	1.1038	1.13139	1.15967	1.18865	1.21836	1.24882	1.28003	1.31203	1.34483	1.37844	1.4129	1.44821	1.48441	1.52152	1.55955	1.59853	1.63849	1.67944	1.72142	1.76445	1.80855
M75-79	0.600015	1	1.025	1.05062	1.07688	1.1038	1.13139	1.15967	1.18865	1.21836	1.24882	1.28003	1.31203	1.34483	1.37844	1.4129	1.44821	1.48441	1.52152	1.55955	1.59853	1.63849	1.67944	1.72142	1.76445	1.80855
M80-84	0.669985	1	1.01955	1.03947	1.05979	1.08051	1.10163	1.12316	1.14511	1.16749	1.19031	1.21358	1.2373	1.26149	1.28614	1.31128	1.33691	1.36304	1.38969	1.41685	1.44454	1.47278	1.50156	1.53091	1.56084	1.59135
M85+	0.669985	1	1.01955	1.03947	1.05979	1.08051	1.10163	1.12316	1.14511	1.16749	1.19031	1.21358	1.2373	1.26149	1.28614	1.31128	1.33691	1.36304	1.38969	1.41685	1.44454	1.47278	1.50156	1.53091	1.56084	1.59135
F15-19	0.490024	1	1.03508	1.07139	1.10897	1.14787	1.18813	1.22981	1.27295	1.3176	1.36381	1.41165	1.46117	1.51242	1.56548	1.62039	1.67723	1.73606	1.79696	1.85999	1.92523	1.99277	2.06267	2.13502	2.20991	2.28743
F20-24	0.490024	1	1.03508	1.07139	1.10897	1.14787	1.18813	1.22981	1.27295	1.3176	1.36381	1.41165	1.46117	1.51242	1.56548	1.62039	1.67723	1.73606	1.79696	1.85999	1.92523	1.99277	2.06267	2.13502	2.20991	2.28743
F25-29	0.490024	1	1.03508	1.07139	1.10897	1.14787	1.18813	1.22981	1.27295	1.3176	1.36381	1.41165	1.46117	1.51242	1.56548	1.62039	1.67723	1.73606	1.79696	1.85999	1.92523	1.99277	2.06267	2.13502	2.20991	2.28743
F30-34	0.490024	1	1.03508	1.07139	1.10897	1.14787	1.18813	1.22981	1.27295	1.3176	1.36381	1.41165	1.46117	1.51242	1.56548	1.62039	1.67723	1.73606	1.79696	1.85999	1.92523	1.99277	2.06267	2.13502	2.20991	2.28743
F35-39	0.490024	1	1.03508	1.07139	1.10897	1.14787	1.18813	1.22981	1.27295	1.3176	1.36381	1.41165	1.46117	1.51242	1.56548	1.62039	1.67723	1.73606	1.79696	1.85999	1.92523	1.99277	2.06267	2.13502	2.20991	2.28743
F40-44	0.490024	1	1.03508	1.07139	1.10897	1.14787	1.18813	1.22981	1.27295	1.3176	1.36381	1.41165	1.46117	1.51242	1.56548	1.62039	1.67723	1.73606	1.79696	1.85999	1.92523	1.99277	2.06267	2.13502	2.20991	2.28743
F45-49	0.490024	1	1.03508	1.07139	1.10897	1.14787	1.18813	1.22981	1.27295	1.3176	1.36381	1.41165	1.46117	1.51242	1.56548	1.62039	1.67723	1.73606	1.79696	1.85999	1.92523	1.99277	2.06267	2.13502	2.20991	2.28743
F50-54	0.500024	1	1.03407	1.0693	1.10572	1.14339	1.18234	1.22262	1.26427	1.30735	1.35188	1.39794	1.44556	1.49481	1.54573	1.59839	1.65284	1.70915	1.76738	1.82759	1.88985	1.95423	2.02081	2.08965	2.16084	2.23445
F55-59	0.500024	1	1.03407	1.0693	1.10572	1.14339	1.18234	1.22262	1.26427	1.30735	1.35188	1.39794	1.44556	1.49481	1.54573	1.59839	1.65284	1.70915	1.76738	1.82759	1.88985	1.95423	2.02081	2.08965	2.16084	2.23445
F60-64	0.539993	1	1.03023	1.06138	1.09346	1.12652	1.16057	1.19566	1.23181	1.26904	1.30741	1.34693	1.38765	1.4296	1.47282	1.51734	1.56322	1.61047	1.65916	1.70932	1.76099	1.81423	1.86907	1.92558	1.98379	2.04376
F65-69	0.539993	1	1.03023	1.06138	1.09346	1.12652	1.16057	1.19566	1.23181	1.26904	1.30741	1.34693	1.38765	1.4296	1.47282	1.51734	1.56322	1.61047	1.65916	1.70932	1.76099	1.81423	1.86907	1.92558	1.98379	2.04376
F70-74	0.600015	1	1.025	1.05062	1.07688	1.1038	1.13139	1.15967	1.18865	1.21836	1.24882	1.28003	1.31203	1.34483	1.37844	1.4129	1.44821	1.48441	1.52152	1.55955	1.59853	1.63849	1.67944	1.72142	1.76445	1.80855
F75-79	0.600015	1	1.025	1.05062	1.07688	1.1038	1.13139	1.15967	1.18865	1.21836	1.24882	1.28003	1.31203	1.34483	1.37844	1.4129	1.44821	1.48441	1.52152	1.55955	1.59853	1.63849	1.67944	1.72142	1.76445	1.80855
F80-84	0.669985	1	1.01955	1.03947	1.05979	1.08051	1.10163	1.12316	1.14511	1.16749	1.19031	1.21358	1.2373	1.26149	1.28614	1.31128	1.33691	1.36304	1.38969	1.41685	1.44454	1.47278	1.50156	1.53091	1.56084	1.59135
F85+	0.669985	1	1.01955	1.03947	1.05979	1.08051	1.10163	1.12316	1.14511	1.16749	1.19031	1.21358	1.2373	1.26149	1.28614	1.31128	1.33691	1.36304	1.38969	1.41685	1.44454	1.47278	1.50156	1.53091	1.56084	1.59135
AVC
	Stroke relative risk for 20mmHg reduction in BP	<1	1-2	2-3	3-4	4-5	5-6	6-7	7-8	8-9	9-10	10-11	11-12	12-13	13-14	14-15	15-16	16-17	17-18	18-19	19-20	20-21	21-22	22-23	23-24	24+
M15-19	0.359982	1	1.05062	1.10381	1.15968	1.21839	1.28006	1.34486	1.41294	1.48447	1.55962	1.63857	1.72151	1.80866	1.90022	1.99641	2.09747	2.20365	2.3152	2.4324	2.55553	2.6849	2.82081	2.96361	3.11363	3.27125
M20-24	0.359982	1	1.05062	1.10381	1.15968	1.21839	1.28006	1.34486	1.41294	1.48447	1.55962	1.63857	1.72151	1.80866	1.90022	1.99641	2.09747	2.20365	2.3152	2.4324	2.55553	2.6849	2.82081	2.96361	3.11363	3.27125
M25-29	0.359982	1	1.05062	1.10381	1.15968	1.21839	1.28006	1.34486	1.41294	1.48447	1.55962	1.63857	1.72151	1.80866	1.90022	1.99641	2.09747	2.20365	2.3152	2.4324	2.55553	2.6849	2.82081	2.96361	3.11363	3.27125
M30-34	0.359982	1	1.05062	1.10381	1.15968	1.21839	1.28006	1.34486	1.41294	1.48447	1.55962	1.63857	1.72151	1.80866	1.90022	1.99641	2.09747	2.20365	2.3152	2.4324	2.55553	2.6849	2.82081	2.96361	3.11363	3.27125
M35-39	0.359982	1	1.05062	1.10381	1.15968	1.21839	1.28006	1.34486	1.41294	1.48447	1.55962	1.63857	1.72151	1.80866	1.90022	1.99641	2.09747	2.20365	2.3152	2.4324	2.55553	2.6849	2.82081	2.96361	3.11363	3.27125
M40-44	0.359982	1	1.05062	1.10381	1.15968	1.21839	1.28006	1.34486	1.41294	1.48447	1.55962	1.63857	1.72151	1.80866	1.90022	1.99641	2.09747	2.20365	2.3152	2.4324	2.55553	2.6849	2.82081	2.96361	3.11363	3.27125
M45-49	0.359982	1	1.05062	1.10381	1.15968	1.21839	1.28006	1.34486	1.41294	1.48447	1.55962	1.63857	1.72151	1.80866	1.90022	1.99641	2.09747	2.20365	2.3152	2.4324	2.55553	2.6849	2.82081	2.96361	3.11363	3.27125
M50-54	0.379994	1	1.04788	1.09805	1.15062	1.20571	1.26344	1.32393	1.38732	1.45374	1.52334	1.59628	1.6727	1.75279	1.83671	1.92465	2.0168	2.11336	2.21454	2.32057	2.43167	2.5481	2.67009	2.79793	2.93189	3.07227
M55-59	0.379994	1	1.04788	1.09805	1.15062	1.20571	1.26344	1.32393	1.38732	1.45374	1.52334	1.59628	1.6727	1.75279	1.83671	1.92465	2.0168	2.11336	2.21454	2.32057	2.43167	2.5481	2.67009	2.79793	2.93189	3.07227
M60-64	0.429987	1	1.04164	1.08501	1.13018	1.17724	1.22626	1.27731	1.3305	1.3859	1.4436	1.50371	1.56632	1.63153	1.69946	1.77023	1.84393	1.92071	2.00068	2.08398	2.17075	2.26113	2.35528	2.45335	2.5555	2.6619
M65-69	0.429987	1	1.04164	1.08501	1.13018	1.17724	1.22626	1.27731	1.3305	1.3859	1.4436	1.50371	1.56632	1.63153	1.69946	1.77023	1.84393	1.92071	2.00068	2.08398	2.17075	2.26113	2.35528	2.45335	2.5555	2.6619
M70-74	0.500024	1	1.03407	1.0693	1.10572	1.14339	1.18234	1.22262	1.26427	1.30735	1.35188	1.39794	1.44556	1.49481	1.54573	1.59839	1.65284	1.70915	1.76738	1.82759	1.88985	1.95423	2.02081	2.08965	2.16084	2.23445
M75-79	0.500024	1	1.03407	1.0693	1.10572	1.14339	1.18234	1.22262	1.26427	1.30735	1.35188	1.39794	1.44556	1.49481	1.54573	1.59839	1.65284	1.70915	1.76738	1.82759	1.88985	1.95423	2.02081	2.08965	2.16084	2.23445
M80-84	0.669985	1	1.01955	1.03947	1.05979	1.08051	1.10163	1.12316	1.14511	1.16749	1.19031	1.21358	1.2373	1.26149	1.28614	1.31128	1.33691	1.36304	1.38969	1.41685	1.44454	1.47278	1.50156	1.53091	1.56084	1.59135
M85+	0.669985	1	1.01955	1.03947	1.05979	1.08051	1.10163	1.12316	1.14511	1.16749	1.19031	1.21358	1.2373	1.26149	1.28614	1.31128	1.33691	1.36304	1.38969	1.41685	1.44454	1.47278	1.50156	1.53091	1.56084	1.59135
F15-19	0.359982	1	1.05062	1.10381	1.15968	1.21839	1.28006	1.34486	1.41294	1.48447	1.55962	1.63857	1.72151	1.80866	1.90022	1.99641	2.09747	2.20365	2.3152	2.4324	2.55553	2.6849	2.82081	2.96361	3.11363	3.27125
F20-24	0.359982	1	1.05062	1.10381	1.15968	1.21839	1.28006	1.34486	1.41294	1.48447	1.55962	1.63857	1.72151	1.80866	1.90022	1.99641	2.09747	2.20365	2.3152	2.4324	2.55553	2.6849	2.82081	2.96361	3.11363	3.27125
F25-29	0.359982	1	1.05062	1.10381	1.15968	1.21839	1.28006	1.34486	1.41294	1.48447	1.55962	1.63857	1.72151	1.80866	1.90022	1.99641	2.09747	2.20365	2.3152	2.4324	2.55553	2.6849	2.82081	2.96361	3.11363	3.27125
F30-34	0.359982	1	1.05062	1.10381	1.15968	1.21839	1.28006	1.34486	1.41294	1.48447	1.55962	1.63857	1.72151	1.80866	1.90022	1.99641	2.09747	2.20365	2.3152	2.4324	2.55553	2.6849	2.82081	2.96361	3.11363	3.27125
F35-39	0.359982	1	1.05062	1.10381	1.15968	1.21839	1.28006	1.34486	1.41294	1.48447	1.55962	1.63857	1.72151	1.80866	1.90022	1.99641	2.09747	2.20365	2.3152	2.4324	2.55553	2.6849	2.82081	2.96361	3.11363	3.27125
F40-44	0.359982	1	1.05062	1.10381	1.15968	1.21839	1.28006	1.34486	1.41294	1.48447	1.55962	1.63857	1.72151	1.80866	1.90022	1.99641	2.09747	2.20365	2.3152	2.4324	2.55553	2.6849	2.82081	2.96361	3.11363	3.27125
F45-49	0.359982	1	1.05062	1.10381	1.15968	1.21839	1.28006	1.34486	1.41294	1.48447	1.55962	1.63857	1.72151	1.80866	1.90022	1.99641	2.09747	2.20365	2.3152	2.4324	2.55553	2.6849	2.82081	2.96361	3.11363	3.27125
F50-54	0.379994	1	1.04788	1.09805	1.15062	1.20571	1.26344	1.32393	1.38732	1.45374	1.52334	1.59628	1.6727	1.75279	1.83671	1.92465	2.0168	2.11336	2.21454	2.32057	2.43167	2.5481	2.67009	2.79793	2.93189	3.07227
F55-59	0.379994	1	1.04788	1.09805	1.15062	1.20571	1.26344	1.32393	1.38732	1.45374	1.52334	1.59628	1.6727	1.75279	1.83671	1.92465	2.0168	2.11336	2.21454	2.32057	2.43167	2.5481	2.67009	2.79793	2.93189	3.07227
F60-64	0.429987	1	1.04164	1.08501	1.13018	1.17724	1.22626	1.27731	1.3305	1.3859	1.4436	1.50371	1.56632	1.63153	1.69946	1.77023	1.84393	1.92071	2.00068	2.08398	2.17075	2.26113	2.35528	2.45335	2.5555	2.6619
F65-69	0.429987	1	1.04164	1.08501	1.13018	1.17724	1.22626	1.27731	1.3305	1.3859	1.4436	1.50371	1.56632	1.63153	1.69946	1.77023	1.84393	1.92071	2.00068	2.08398	2.17075	2.26113	2.35528	2.45335	2.5555	2.6619
F70-74	0.500024	1	1.03407	1.0693	1.10572	1.14339	1.18234	1.22262	1.26427	1.30735	1.35188	1.39794	1.44556	1.49481	1.54573	1.59839	1.65284	1.70915	1.76738	1.82759	1.88985	1.95423	2.02081	2.08965	2.16084	2.23445
F75-79	0.500024	1	1.03407	1.0693	1.10572	1.14339	1.18234	1.22262	1.26427	1.30735	1.35188	1.39794	1.44556	1.49481	1.54573	1.59839	1.65284	1.70915	1.76738	1.82759	1.88985	1.95423	2.02081	2.08965	2.16084	2.23445
F80-84	0.669985	1	1.01955	1.03947	1.05979	1.08051	1.10163	1.12316	1.14511	1.16749	1.19031	1.21358	1.2373	1.26149	1.28614	1.31128	1.33691	1.36304	1.38969	1.41685	1.44454	1.47278	1.50156	1.53091	1.56084	1.59135
F85+	0.669985	1	1.01955	1.03947	1.05979	1.08051	1.10163	1.12316	1.14511	1.16749	1.19031	1.21358	1.2373	1.26149	1.28614	1.31128	1.33691	1.36304	1.38969	1.41685	1.44454	1.47278	1.50156	1.53091	1.56084	1.59135
hypertensive disease
		RR for hypertensive disease by salt consumption
	Hypertensive disease relative risk for 20mmHg reduction in BP	<1	1-2	2-3	3-4	4-5	5-6	6-7	7-8	8-9	9-10	10-11	11-12	12-13	13-14	14-15	15-16	16-17	17-18	18-19	19-20	20-21	21-22	22-23	23-24	24+
M15-19	0.220006	1	1.07593	1.15762	1.24551	1.34008	1.44182	1.55129	1.66908	1.7958	1.93215	2.07885	2.23669	2.40651	2.58923	2.78582	2.99733	3.22491	3.46976	3.7332	4.01665	4.32162	4.64974	5.00278	5.38262	5.7913
M20-24	0.220006	1	1.07593	1.15762	1.24551	1.34008	1.44182	1.55129	1.66908	1.7958	1.93215	2.07885	2.23669	2.40651	2.58923	2.78582	2.99733	3.22491	3.46976	3.7332	4.01665	4.32162	4.64974	5.00278	5.38262	5.7913
M25-29	0.220006	1	1.07593	1.15762	1.24551	1.34008	1.44182	1.55129	1.66908	1.7958	1.93215	2.07885	2.23669	2.40651	2.58923	2.78582	2.99733	3.22491	3.46976	3.7332	4.01665	4.32162	4.64974	5.00278	5.38262	5.7913
M30-34	0.220006	1	1.07593	1.15762	1.24551	1.34008	1.44182	1.55129	1.66908	1.7958	1.93215	2.07885	2.23669	2.40651	2.58923	2.78582	2.99733	3.22491	3.46976	3.7332	4.01665	4.32162	4.64974	5.00278	5.38262	5.7913
M35-39	0.220006	1	1.07593	1.15762	1.24551	1.34008	1.44182	1.55129	1.66908	1.7958	1.93215	2.07885	2.23669	2.40651	2.58923	2.78582	2.99733	3.22491	3.46976	3.7332	4.01665	4.32162	4.64974	5.00278	5.38262	5.7913
M40-44	0.220006	1	1.07593	1.15762	1.24551	1.34008	1.44182	1.55129	1.66908	1.7958	1.93215	2.07885	2.23669	2.40651	2.58923	2.78582	2.99733	3.22491	3.46976	3.7332	4.01665	4.32162	4.64974	5.00278	5.38262	5.7913
M45-49	0.220006	1	1.07593	1.15762	1.24551	1.34008	1.44182	1.55129	1.66908	1.7958	1.93215	2.07885	2.23669	2.40651	2.58923	2.78582	2.99733	3.22491	3.46976	3.7332	4.01665	4.32162	4.64974	5.00278	5.38262	5.7913
M50-54	0.220006	1	1.07593	1.15762	1.24551	1.34008	1.44182	1.55129	1.66908	1.7958	1.93215	2.07885	2.23669	2.40651	2.58923	2.78582	2.99733	3.22491	3.46976	3.7332	4.01665	4.32162	4.64974	5.00278	5.38262	5.7913
M55-59	0.220006	1	1.07593	1.15762	1.24551	1.34008	1.44182	1.55129	1.66908	1.7958	1.93215	2.07885	2.23669	2.40651	2.58923	2.78582	2.99733	3.22491	3.46976	3.7332	4.01665	4.32162	4.64974	5.00278	5.38262	5.7913
M60-64	0.220006	1	1.07593	1.15762	1.24551	1.34008	1.44182	1.55129	1.66908	1.7958	1.93215	2.07885	2.23669	2.40651	2.58923	2.78582	2.99733	3.22491	3.46976	3.7332	4.01665	4.32162	4.64974	5.00278	5.38262	5.7913
M65-69	0.220006	1	1.07593	1.15762	1.24551	1.34008	1.44182	1.55129	1.66908	1.7958	1.93215	2.07885	2.23669	2.40651	2.58923	2.78582	2.99733	3.22491	3.46976	3.7332	4.01665	4.32162	4.64974	5.00278	5.38262	5.7913
M70-74	0.220006	1	1.07593	1.15762	1.24551	1.34008	1.44182	1.55129	1.66908	1.7958	1.93215	2.07885	2.23669	2.40651	2.58923	2.78582	2.99733	3.22491	3.46976	3.7332	4.01665	4.32162	4.64974	5.00278	5.38262	5.7913
M75-79	0.220006	1	1.07593	1.15762	1.24551	1.34008	1.44182	1.55129	1.66908	1.7958	1.93215	2.07885	2.23669	2.40651	2.58923	2.78582	2.99733	3.22491	3.46976	3.7332	4.01665	4.32162	4.64974	5.00278	5.38262	5.7913
M80-84	0.220006	1	1.07593	1.15762	1.24551	1.34008	1.44182	1.55129	1.66908	1.7958	1.93215	2.07885	2.23669	2.40651	2.58923	2.78582	2.99733	3.22491	3.46976	3.7332	4.01665	4.32162	4.64974	5.00278	5.38262	5.7913
M85+	0.220006	1	1.07593	1.15762	1.24551	1.34008	1.44182	1.55129	1.66908	1.7958	1.93215	2.07885	2.23669	2.40651	2.58923	2.78582	2.99733	3.22491	3.46976	3.7332	4.01665	4.32162	4.64974	5.00278	5.38262	5.7913
F15-19	0.220006	1	1.07593	1.15762	1.24551	1.34008	1.44182	1.55129	1.66908	1.7958	1.93215	2.07885	2.23669	2.40651	2.58923	2.78582	2.99733	3.22491	3.46976	3.7332	4.01665	4.32162	4.64974	5.00278	5.38262	5.7913
F20-24	0.220006	1	1.07593	1.15762	1.24551	1.34008	1.44182	1.55129	1.66908	1.7958	1.93215	2.07885	2.23669	2.40651	2.58923	2.78582	2.99733	3.22491	3.46976	3.7332	4.01665	4.32162	4.64974	5.00278	5.38262	5.7913
F25-29	0.220006	1	1.07593	1.15762	1.24551	1.34008	1.44182	1.55129	1.66908	1.7958	1.93215	2.07885	2.23669	2.40651	2.58923	2.78582	2.99733	3.22491	3.46976	3.7332	4.01665	4.32162	4.64974	5.00278	5.38262	5.7913
F30-34	0.220006	1	1.07593	1.15762	1.24551	1.34008	1.44182	1.55129	1.66908	1.7958	1.93215	2.07885	2.23669	2.40651	2.58923	2.78582	2.99733	3.22491	3.46976	3.7332	4.01665	4.32162	4.64974	5.00278	5.38262	5.7913
F35-39	0.220006	1	1.07593	1.15762	1.24551	1.34008	1.44182	1.55129	1.66908	1.7958	1.93215	2.07885	2.23669	2.40651	2.58923	2.78582	2.99733	3.22491	3.46976	3.7332	4.01665	4.32162	4.64974	5.00278	5.38262	5.7913
F40-44	0.220006	1	1.07593	1.15762	1.24551	1.34008	1.44182	1.55129	1.66908	1.7958	1.93215	2.07885	2.23669	2.40651	2.58923	2.78582	2.99733	3.22491	3.46976	3.7332	4.01665	4.32162	4.64974	5.00278	5.38262	5.7913
F45-49	0.220006	1	1.07593	1.15762	1.24551	1.34008	1.44182	1.55129	1.66908	1.7958	1.93215	2.07885	2.23669	2.40651	2.58923	2.78582	2.99733	3.22491	3.46976	3.7332	4.01665	4.32162	4.64974	5.00278	5.38262	5.7913
F50-54	0.220006	1	1.07593	1.15762	1.24551	1.34008	1.44182	1.55129	1.66908	1.7958	1.93215	2.07885	2.23669	2.40651	2.58923	2.78582	2.99733	3.22491	3.46976	3.7332	4.01665	4.32162	4.64974	5.00278	5.38262	5.7913
F55-59	0.220006	1	1.07593	1.15762	1.24551	1.34008	1.44182	1.55129	1.66908	1.7958	1.93215	2.07885	2.23669	2.40651	2.58923	2.78582	2.99733	3.22491	3.46976	3.7332	4.01665	4.32162	4.64974	5.00278	5.38262	5.7913
F60-64	0.220006	1	1.07593	1.15762	1.24551	1.34008	1.44182	1.55129	1.66908	1.7958	1.93215	2.07885	2.23669	2.40651	2.58923	2.78582	2.99733	3.22491	3.46976	3.7332	4.01665	4.32162	4.64974	5.00278	5.38262	5.7913
F65-69	0.220006	1	1.07593	1.15762	1.24551	1.34008	1.44182	1.55129	1.66908	1.7958	1.93215	2.07885	2.23669	2.40651	2.58923	2.78582	2.99733	3.22491	3.46976	3.7332	4.01665	4.32162	4.64974	5.00278	5.38262	5.7913
F70-74	0.220006	1	1.07593	1.15762	1.24551	1.34008	1.44182	1.55129	1.66908	1.7958	1.93215	2.07885	2.23669	2.40651	2.58923	2.78582	2.99733	3.22491	3.46976	3.7332	4.01665	4.32162	4.64974	5.00278	5.38262	5.7913
F75-79	0.220006	1	1.07593	1.15762	1.24551	1.34008	1.44182	1.55129	1.66908	1.7958	1.93215	2.07885	2.23669	2.40651	2.58923	2.78582	2.99733	3.22491	3.46976	3.7332	4.01665	4.32162	4.64974	5.00278	5.38262	5.7913
F80-84	0.220006	1	1.07593	1.15762	1.24551	1.34008	1.44182	1.55129	1.66908	1.7958	1.93215	2.07885	2.23669	2.40651	2.58923	2.78582	2.99733	3.22491	3.46976	3.7332	4.01665	4.32162	4.64974	5.00278	5.38262	5.7913
F85+	0.220006	1	1.07593	1.15762	1.24551	1.34008	1.44182	1.55129	1.66908	1.7958	1.93215	2.07885	2.23669	2.40651	2.58923	2.78582	2.99733	3.22491	3.46976	3.7332	4.01665	4.32162	4.64974	5.00278	5.38262	5.7913
heart failure
		RR for heart failure by salt consumption
	Heart failure relative risk for 20mmHg reduction in BP	<1	1-2	2-3	3-4	4-5	5-6	6-7	7-8	8-9	9-10	10-11	11-12	12-13	13-14	14-15	15-16	16-17	17-18	18-19	19-20	20-21	21-22	22-23	23-24	24+
M15-19	0.529988	1	1.03116	1.0633	1.09643	1.1306	1.16583	1.20216	1.23962	1.27825	1.31809	1.35916	1.40152	1.44519	1.49023	1.53667	1.58455	1.63393	1.68485	1.73735	1.79149	1.84732	1.90489	1.96425	2.02546	2.08858
M20-24	0.529988	1	1.03116	1.0633	1.09643	1.1306	1.16583	1.20216	1.23962	1.27825	1.31809	1.35916	1.40152	1.44519	1.49023	1.53667	1.58455	1.63393	1.68485	1.73735	1.79149	1.84732	1.90489	1.96425	2.02546	2.08858
M25-29	0.529988	1	1.03116	1.0633	1.09643	1.1306	1.16583	1.20216	1.23962	1.27825	1.31809	1.35916	1.40152	1.44519	1.49023	1.53667	1.58455	1.63393	1.68485	1.73735	1.79149	1.84732	1.90489	1.96425	2.02546	2.08858
M30-34	0.529988	1	1.03116	1.0633	1.09643	1.1306	1.16583	1.20216	1.23962	1.27825	1.31809	1.35916	1.40152	1.44519	1.49023	1.53667	1.58455	1.63393	1.68485	1.73735	1.79149	1.84732	1.90489	1.96425	2.02546	2.08858
M35-39	0.529988	1	1.03116	1.0633	1.09643	1.1306	1.16583	1.20216	1.23962	1.27825	1.31809	1.35916	1.40152	1.44519	1.49023	1.53667	1.58455	1.63393	1.68485	1.73735	1.79149	1.84732	1.90489	1.96425	2.02546	2.08858
M40-44	0.529988	1	1.03116	1.0633	1.09643	1.1306	1.16583	1.20216	1.23962	1.27825	1.31809	1.35916	1.40152	1.44519	1.49023	1.53667	1.58455	1.63393	1.68485	1.73735	1.79149	1.84732	1.90489	1.96425	2.02546	2.08858
M45-49	0.529988	1	1.03116	1.0633	1.09643	1.1306	1.16583	1.20216	1.23962	1.27825	1.31809	1.35916	1.40152	1.44519	1.49023	1.53667	1.58455	1.63393	1.68485	1.73735	1.79149	1.84732	1.90489	1.96425	2.02546	2.08858
M50-54	0.529988	1	1.03116	1.0633	1.09643	1.1306	1.16583	1.20216	1.23962	1.27825	1.31809	1.35916	1.40152	1.44519	1.49023	1.53667	1.58455	1.63393	1.68485	1.73735	1.79149	1.84732	1.90489	1.96425	2.02546	2.08858
M55-59	0.529988	1	1.03116	1.0633	1.09643	1.1306	1.16583	1.20216	1.23962	1.27825	1.31809	1.35916	1.40152	1.44519	1.49023	1.53667	1.58455	1.63393	1.68485	1.73735	1.79149	1.84732	1.90489	1.96425	2.02546	2.08858
M60-64	0.529988	1	1.03116	1.0633	1.09643	1.1306	1.16583	1.20216	1.23962	1.27825	1.31809	1.35916	1.40152	1.44519	1.49023	1.53667	1.58455	1.63393	1.68485	1.73735	1.79149	1.84732	1.90489	1.96425	2.02546	2.08858
M65-69	0.529988	1	1.03116	1.0633	1.09643	1.1306	1.16583	1.20216	1.23962	1.27825	1.31809	1.35916	1.40152	1.44519	1.49023	1.53667	1.58455	1.63393	1.68485	1.73735	1.79149	1.84732	1.90489	1.96425	2.02546	2.08858
M70-74	0.529988	1	1.03116	1.0633	1.09643	1.1306	1.16583	1.20216	1.23962	1.27825	1.31809	1.35916	1.40152	1.44519	1.49023	1.53667	1.58455	1.63393	1.68485	1.73735	1.79149	1.84732	1.90489	1.96425	2.02546	2.08858
M75-79	0.529988	1	1.03116	1.0633	1.09643	1.1306	1.16583	1.20216	1.23962	1.27825	1.31809	1.35916	1.40152	1.44519	1.49023	1.53667	1.58455	1.63393	1.68485	1.73735	1.79149	1.84732	1.90489	1.96425	2.02546	2.08858
M80-84	0.529988	1	1.03116	1.0633	1.09643	1.1306	1.16583	1.20216	1.23962	1.27825	1.31809	1.35916	1.40152	1.44519	1.49023	1.53667	1.58455	1.63393	1.68485	1.73735	1.79149	1.84732	1.90489	1.96425	2.02546	2.08858
M85+	0.529988	1	1.03116	1.0633	1.09643	1.1306	1.16583	1.20216	1.23962	1.27825	1.31809	1.35916	1.40152	1.44519	1.49023	1.53667	1.58455	1.63393	1.68485	1.73735	1.79149	1.84732	1.90489	1.96425	2.02546	2.08858
F15-19	0.529988	1	1.03116	1.0633	1.09643	1.1306	1.16583	1.20216	1.23962	1.27825	1.31809	1.35916	1.40152	1.44519	1.49023	1.53667	1.58455	1.63393	1.68485	1.73735	1.79149	1.84732	1.90489	1.96425	2.02546	2.08858
F20-24	0.529988	1	1.03116	1.0633	1.09643	1.1306	1.16583	1.20216	1.23962	1.27825	1.31809	1.35916	1.40152	1.44519	1.49023	1.53667	1.58455	1.63393	1.68485	1.73735	1.79149	1.84732	1.90489	1.96425	2.02546	2.08858
F25-29	0.529988	1	1.03116	1.0633	1.09643	1.1306	1.16583	1.20216	1.23962	1.27825	1.31809	1.35916	1.40152	1.44519	1.49023	1.53667	1.58455	1.63393	1.68485	1.73735	1.79149	1.84732	1.90489	1.96425	2.02546	2.08858
F30-34	0.529988	1	1.03116	1.0633	1.09643	1.1306	1.16583	1.20216	1.23962	1.27825	1.31809	1.35916	1.40152	1.44519	1.49023	1.53667	1.58455	1.63393	1.68485	1.73735	1.79149	1.84732	1.90489	1.96425	2.02546	2.08858
F35-39	0.529988	1	1.03116	1.0633	1.09643	1.1306	1.16583	1.20216	1.23962	1.27825	1.31809	1.35916	1.40152	1.44519	1.49023	1.53667	1.58455	1.63393	1.68485	1.73735	1.79149	1.84732	1.90489	1.96425	2.02546	2.08858
F40-44	0.529988	1	1.03116	1.0633	1.09643	1.1306	1.16583	1.20216	1.23962	1.27825	1.31809	1.35916	1.40152	1.44519	1.49023	1.53667	1.58455	1.63393	1.68485	1.73735	1.79149	1.84732	1.90489	1.96425	2.02546	2.08858
F45-49	0.529988	1	1.03116	1.0633	1.09643	1.1306	1.16583	1.20216	1.23962	1.27825	1.31809	1.35916	1.40152	1.44519	1.49023	1.53667	1.58455	1.63393	1.68485	1.73735	1.79149	1.84732	1.90489	1.96425	2.02546	2.08858
F50-54	0.529988	1	1.03116	1.0633	1.09643	1.1306	1.16583	1.20216	1.23962	1.27825	1.31809	1.35916	1.40152	1.44519	1.49023	1.53667	1.58455	1.63393	1.68485	1.73735	1.79149	1.84732	1.90489	1.96425	2.02546	2.08858
F55-59	0.529988	1	1.03116	1.0633	1.09643	1.1306	1.16583	1.20216	1.23962	1.27825	1.31809	1.35916	1.40152	1.44519	1.49023	1.53667	1.58455	1.63393	1.68485	1.73735	1.79149	1.84732	1.90489	1.96425	2.02546	2.08858
F60-64	0.529988	1	1.03116	1.0633	1.09643	1.1306	1.16583	1.20216	1.23962	1.27825	1.31809	1.35916	1.40152	1.44519	1.49023	1.53667	1.58455	1.63393	1.68485	1.73735	1.79149	1.84732	1.90489	1.96425	2.02546	2.08858
F65-69	0.529988	1	1.03116	1.0633	1.09643	1.1306	1.16583	1.20216	1.23962	1.27825	1.31809	1.35916	1.40152	1.44519	1.49023	1.53667	1.58455	1.63393	1.68485	1.73735	1.79149	1.84732	1.90489	1.96425	2.02546	2.08858
F70-74	0.529988	1	1.03116	1.0633	1.09643	1.1306	1.16583	1.20216	1.23962	1.27825	1.31809	1.35916	1.40152	1.44519	1.49023	1.53667	1.58455	1.63393	1.68485	1.73735	1.79149	1.84732	1.90489	1.96425	2.02546	2.08858
F75-79	0.529988	1	1.03116	1.0633	1.09643	1.1306	1.16583	1.20216	1.23962	1.27825	1.31809	1.35916	1.40152	1.44519	1.49023	1.53667	1.58455	1.63393	1.68485	1.73735	1.79149	1.84732	1.90489	1.96425	2.02546	2.08858
F80-84	0.529988	1	1.03116	1.0633	1.09643	1.1306	1.16583	1.20216	1.23962	1.27825	1.31809	1.35916	1.40152	1.44519	1.49023	1.53667	1.58455	1.63393	1.68485	1.73735	1.79149	1.84732	1.90489	1.96425	2.02546	2.08858
F85+	0.529988	1	1.03116	1.0633	1.09643	1.1306	1.16583	1.20216	1.23962	1.27825	1.31809	1.35916	1.40152	1.44519	1.49023	1.53667	1.58455	1.63393	1.68485	1.73735	1.79149	1.84732	1.90489	1.96425	2.02546	2.08858
pulmonary embolism
		RR for pulmonary embolism by salt consumption
	Pulmonary embolism relative risk for 20mmHg reduction in BP	<1	1-2	2-3	3-4	4-5	5-6	6-7	7-8	8-9	9-10	10-11	11-12	12-13	13-14	14-15	15-16	16-17	17-18	18-19	19-20	20-21	21-22	22-23	23-24	24+
M15-19	0.720003	1	1.016	1.03226	1.04879	1.06557	1.08262	1.09995	1.11755	1.13544	1.15361	1.17207	1.19083	1.20989	1.22925	1.24893	1.26892	1.28922	1.30986	1.33082	1.35212	1.37376	1.39574	1.41808	1.44078	1.46384
M20-24	0.720003	1	1.016	1.03226	1.04879	1.06557	1.08262	1.09995	1.11755	1.13544	1.15361	1.17207	1.19083	1.20989	1.22925	1.24893	1.26892	1.28922	1.30986	1.33082	1.35212	1.37376	1.39574	1.41808	1.44078	1.46384
M25-29	0.720003	1	1.016	1.03226	1.04879	1.06557	1.08262	1.09995	1.11755	1.13544	1.15361	1.17207	1.19083	1.20989	1.22925	1.24893	1.26892	1.28922	1.30986	1.33082	1.35212	1.37376	1.39574	1.41808	1.44078	1.46384
M30-34	0.720003	1	1.016	1.03226	1.04879	1.06557	1.08262	1.09995	1.11755	1.13544	1.15361	1.17207	1.19083	1.20989	1.22925	1.24893	1.26892	1.28922	1.30986	1.33082	1.35212	1.37376	1.39574	1.41808	1.44078	1.46384
M35-39	0.720003	1	1.016	1.03226	1.04879	1.06557	1.08262	1.09995	1.11755	1.13544	1.15361	1.17207	1.19083	1.20989	1.22925	1.24893	1.26892	1.28922	1.30986	1.33082	1.35212	1.37376	1.39574	1.41808	1.44078	1.46384
M40-44	0.720003	1	1.016	1.03226	1.04879	1.06557	1.08262	1.09995	1.11755	1.13544	1.15361	1.17207	1.19083	1.20989	1.22925	1.24893	1.26892	1.28922	1.30986	1.33082	1.35212	1.37376	1.39574	1.41808	1.44078	1.46384
M45-49	0.720003	1	1.016	1.03226	1.04879	1.06557	1.08262	1.09995	1.11755	1.13544	1.15361	1.17207	1.19083	1.20989	1.22925	1.24893	1.26892	1.28922	1.30986	1.33082	1.35212	1.37376	1.39574	1.41808	1.44078	1.46384
M50-54	0.720003	1	1.016	1.03226	1.04879	1.06557	1.08262	1.09995	1.11755	1.13544	1.15361	1.17207	1.19083	1.20989	1.22925	1.24893	1.26892	1.28922	1.30986	1.33082	1.35212	1.37376	1.39574	1.41808	1.44078	1.46384
M55-59	0.720003	1	1.016	1.03226	1.04879	1.06557	1.08262	1.09995	1.11755	1.13544	1.15361	1.17207	1.19083	1.20989	1.22925	1.24893	1.26892	1.28922	1.30986	1.33082	1.35212	1.37376	1.39574	1.41808	1.44078	1.46384
M60-64	0.720003	1	1.016	1.03226	1.04879	1.06557	1.08262	1.09995	1.11755	1.13544	1.15361	1.17207	1.19083	1.20989	1.22925	1.24893	1.26892	1.28922	1.30986	1.33082	1.35212	1.37376	1.39574	1.41808	1.44078	1.46384
M65-69	0.720003	1	1.016	1.03226	1.04879	1.06557	1.08262	1.09995	1.11755	1.13544	1.15361	1.17207	1.19083	1.20989	1.22925	1.24893	1.26892	1.28922	1.30986	1.33082	1.35212	1.37376	1.39574	1.41808	1.44078	1.46384
M70-74	0.720003	1	1.016	1.03226	1.04879	1.06557	1.08262	1.09995	1.11755	1.13544	1.15361	1.17207	1.19083	1.20989	1.22925	1.24893	1.26892	1.28922	1.30986	1.33082	1.35212	1.37376	1.39574	1.41808	1.44078	1.46384
M75-79	0.720003	1	1.016	1.03226	1.04879	1.06557	1.08262	1.09995	1.11755	1.13544	1.15361	1.17207	1.19083	1.20989	1.22925	1.24893	1.26892	1.28922	1.30986	1.33082	1.35212	1.37376	1.39574	1.41808	1.44078	1.46384
M80-84	0.720003	1	1.016	1.03226	1.04879	1.06557	1.08262	1.09995	1.11755	1.13544	1.15361	1.17207	1.19083	1.20989	1.22925	1.24893	1.26892	1.28922	1.30986	1.33082	1.35212	1.37376	1.39574	1.41808	1.44078	1.46384
M85+	0.720003	1	1.016	1.03226	1.04879	1.06557	1.08262	1.09995	1.11755	1.13544	1.15361	1.17207	1.19083	1.20989	1.22925	1.24893	1.26892	1.28922	1.30986	1.33082	1.35212	1.37376	1.39574	1.41808	1.44078	1.46384
F15-19	0.720003	1	1.016	1.03226	1.04879	1.06557	1.08262	1.09995	1.11755	1.13544	1.15361	1.17207	1.19083	1.20989	1.22925	1.24893	1.26892	1.28922	1.30986	1.33082	1.35212	1.37376	1.39574	1.41808	1.44078	1.46384
F20-24	0.720003	1	1.016	1.03226	1.04879	1.06557	1.08262	1.09995	1.11755	1.13544	1.15361	1.17207	1.19083	1.20989	1.22925	1.24893	1.26892	1.28922	1.30986	1.33082	1.35212	1.37376	1.39574	1.41808	1.44078	1.46384
F25-29	0.720003	1	1.016	1.03226	1.04879	1.06557	1.08262	1.09995	1.11755	1.13544	1.15361	1.17207	1.19083	1.20989	1.22925	1.24893	1.26892	1.28922	1.30986	1.33082	1.35212	1.37376	1.39574	1.41808	1.44078	1.46384
F30-34	0.720003	1	1.016	1.03226	1.04879	1.06557	1.08262	1.09995	1.11755	1.13544	1.15361	1.17207	1.19083	1.20989	1.22925	1.24893	1.26892	1.28922	1.30986	1.33082	1.35212	1.37376	1.39574	1.41808	1.44078	1.46384
F35-39	0.720003	1	1.016	1.03226	1.04879	1.06557	1.08262	1.09995	1.11755	1.13544	1.15361	1.17207	1.19083	1.20989	1.22925	1.24893	1.26892	1.28922	1.30986	1.33082	1.35212	1.37376	1.39574	1.41808	1.44078	1.46384
F40-44	0.720003	1	1.016	1.03226	1.04879	1.06557	1.08262	1.09995	1.11755	1.13544	1.15361	1.17207	1.19083	1.20989	1.22925	1.24893	1.26892	1.28922	1.30986	1.33082	1.35212	1.37376	1.39574	1.41808	1.44078	1.46384
F45-49	0.720003	1	1.016	1.03226	1.04879	1.06557	1.08262	1.09995	1.11755	1.13544	1.15361	1.17207	1.19083	1.20989	1.22925	1.24893	1.26892	1.28922	1.30986	1.33082	1.35212	1.37376	1.39574	1.41808	1.44078	1.46384
F50-54	0.720003	1	1.016	1.03226	1.04879	1.06557	1.08262	1.09995	1.11755	1.13544	1.15361	1.17207	1.19083	1.20989	1.22925	1.24893	1.26892	1.28922	1.30986	1.33082	1.35212	1.37376	1.39574	1.41808	1.44078	1.46384
F55-59	0.720003	1	1.016	1.03226	1.04879	1.06557	1.08262	1.09995	1.11755	1.13544	1.15361	1.17207	1.19083	1.20989	1.22925	1.24893	1.26892	1.28922	1.30986	1.33082	1.35212	1.37376	1.39574	1.41808	1.44078	1.46384
F60-64	0.720003	1	1.016	1.03226	1.04879	1.06557	1.08262	1.09995	1.11755	1.13544	1.15361	1.17207	1.19083	1.20989	1.22925	1.24893	1.26892	1.28922	1.30986	1.33082	1.35212	1.37376	1.39574	1.41808	1.44078	1.46384
F65-69	0.720003	1	1.016	1.03226	1.04879	1.06557	1.08262	1.09995	1.11755	1.13544	1.15361	1.17207	1.19083	1.20989	1.22925	1.24893	1.26892	1.28922	1.30986	1.33082	1.35212	1.37376	1.39574	1.41808	1.44078	1.46384
F70-74	0.720003	1	1.016	1.03226	1.04879	1.06557	1.08262	1.09995	1.11755	1.13544	1.15361	1.17207	1.19083	1.20989	1.22925	1.24893	1.26892	1.28922	1.30986	1.33082	1.35212	1.37376	1.39574	1.41808	1.44078	1.46384
F75-79	0.720003	1	1.016	1.03226	1.04879	1.06557	1.08262	1.09995	1.11755	1.13544	1.15361	1.17207	1.19083	1.20989	1.22925	1.24893	1.26892	1.28922	1.30986	1.33082	1.35212	1.37376	1.39574	1.41808	1.44078	1.46384
F80-84	0.720003	1	1.016	1.03226	1.04879	1.06557	1.08262	1.09995	1.11755	1.13544	1.15361	1.17207	1.19083	1.20989	1.22925	1.24893	1.26892	1.28922	1.30986	1.33082	1.35212	1.37376	1.39574	1.41808	1.44078	1.46384
F85+	0.720003	1	1.016	1.03226	1.04879	1.06557	1.08262	1.09995	1.11755	1.13544	1.15361	1.17207	1.19083	1.20989	1.22925	1.24893	1.26892	1.28922	1.30986	1.33082	1.35212	1.37376	1.39574	1.41808	1.44078	1.46384
rheumatic heart disease
		RR for rheumatic heart disease by salt consumption
	Rheumatic heart disease relative risk for 20mmHg reduction in BP	<1	1-2	2-3	3-4	4-5	5-6	6-7	7-8	8-9	9-10	10-11	11-12	12-13	13-14	14-15	15-16	16-17	17-18	18-19	19-20	20-21	21-22	22-23	23-24	24+
M15-19	0.740004	1	1.01466	1.02953	1.04463	1.05994	1.07548	1.09124	1.10724	1.12347	1.13994	1.15665	1.17361	1.19082	1.20827	1.22598	1.24396	1.26219	1.2807	1.29947	1.31852	1.33785	1.35746	1.37736	1.39755	1.41804
M20-24	0.740004	1	1.01466	1.02953	1.04463	1.05994	1.07548	1.09124	1.10724	1.12347	1.13994	1.15665	1.17361	1.19082	1.20827	1.22598	1.24396	1.26219	1.2807	1.29947	1.31852	1.33785	1.35746	1.37736	1.39755	1.41804
M25-29	0.740004	1	1.01466	1.02953	1.04463	1.05994	1.07548	1.09124	1.10724	1.12347	1.13994	1.15665	1.17361	1.19082	1.20827	1.22598	1.24396	1.26219	1.2807	1.29947	1.31852	1.33785	1.35746	1.37736	1.39755	1.41804
M30-34	0.740004	1	1.01466	1.02953	1.04463	1.05994	1.07548	1.09124	1.10724	1.12347	1.13994	1.15665	1.17361	1.19082	1.20827	1.22598	1.24396	1.26219	1.2807	1.29947	1.31852	1.33785	1.35746	1.37736	1.39755	1.41804
M35-39	0.740004	1	1.01466	1.02953	1.04463	1.05994	1.07548	1.09124	1.10724	1.12347	1.13994	1.15665	1.17361	1.19082	1.20827	1.22598	1.24396	1.26219	1.2807	1.29947	1.31852	1.33785	1.35746	1.37736	1.39755	1.41804
M40-44	0.740004	1	1.01466	1.02953	1.04463	1.05994	1.07548	1.09124	1.10724	1.12347	1.13994	1.15665	1.17361	1.19082	1.20827	1.22598	1.24396	1.26219	1.2807	1.29947	1.31852	1.33785	1.35746	1.37736	1.39755	1.41804
M45-49	0.740004	1	1.01466	1.02953	1.04463	1.05994	1.07548	1.09124	1.10724	1.12347	1.13994	1.15665	1.17361	1.19082	1.20827	1.22598	1.24396	1.26219	1.2807	1.29947	1.31852	1.33785	1.35746	1.37736	1.39755	1.41804
M50-54	0.740004	1	1.01466	1.02953	1.04463	1.05994	1.07548	1.09124	1.10724	1.12347	1.13994	1.15665	1.17361	1.19082	1.20827	1.22598	1.24396	1.26219	1.2807	1.29947	1.31852	1.33785	1.35746	1.37736	1.39755	1.41804
M55-59	0.740004	1	1.01466	1.02953	1.04463	1.05994	1.07548	1.09124	1.10724	1.12347	1.13994	1.15665	1.17361	1.19082	1.20827	1.22598	1.24396	1.26219	1.2807	1.29947	1.31852	1.33785	1.35746	1.37736	1.39755	1.41804
M60-64	0.740004	1	1.01466	1.02953	1.04463	1.05994	1.07548	1.09124	1.10724	1.12347	1.13994	1.15665	1.17361	1.19082	1.20827	1.22598	1.24396	1.26219	1.2807	1.29947	1.31852	1.33785	1.35746	1.37736	1.39755	1.41804
M65-69	0.740004	1	1.01466	1.02953	1.04463	1.05994	1.07548	1.09124	1.10724	1.12347	1.13994	1.15665	1.17361	1.19082	1.20827	1.22598	1.24396	1.26219	1.2807	1.29947	1.31852	1.33785	1.35746	1.37736	1.39755	1.41804
M70-74	0.740004	1	1.01466	1.02953	1.04463	1.05994	1.07548	1.09124	1.10724	1.12347	1.13994	1.15665	1.17361	1.19082	1.20827	1.22598	1.24396	1.26219	1.2807	1.29947	1.31852	1.33785	1.35746	1.37736	1.39755	1.41804
M75-79	0.740004	1	1.01466	1.02953	1.04463	1.05994	1.07548	1.09124	1.10724	1.12347	1.13994	1.15665	1.17361	1.19082	1.20827	1.22598	1.24396	1.26219	1.2807	1.29947	1.31852	1.33785	1.35746	1.37736	1.39755	1.41804
M80-84	0.740004	1	1.01466	1.02953	1.04463	1.05994	1.07548	1.09124	1.10724	1.12347	1.13994	1.15665	1.17361	1.19082	1.20827	1.22598	1.24396	1.26219	1.2807	1.29947	1.31852	1.33785	1.35746	1.37736	1.39755	1.41804
M85+	0.740004	1	1.01466	1.02953	1.04463	1.05994	1.07548	1.09124	1.10724	1.12347	1.13994	1.15665	1.17361	1.19082	1.20827	1.22598	1.24396	1.26219	1.2807	1.29947	1.31852	1.33785	1.35746	1.37736	1.39755	1.41804
F15-19	0.740004	1	1.01466	1.02953	1.04463	1.05994	1.07548	1.09124	1.10724	1.12347	1.13994	1.15665	1.17361	1.19082	1.20827	1.22598	1.24396	1.26219	1.2807	1.29947	1.31852	1.33785	1.35746	1.37736	1.39755	1.41804
F20-24	0.740004	1	1.01466	1.02953	1.04463	1.05994	1.07548	1.09124	1.10724	1.12347	1.13994	1.15665	1.17361	1.19082	1.20827	1.22598	1.24396	1.26219	1.2807	1.29947	1.31852	1.33785	1.35746	1.37736	1.39755	1.41804
F25-29	0.740004	1	1.01466	1.02953	1.04463	1.05994	1.07548	1.09124	1.10724	1.12347	1.13994	1.15665	1.17361	1.19082	1.20827	1.22598	1.24396	1.26219	1.2807	1.29947	1.31852	1.33785	1.35746	1.37736	1.39755	1.41804
F30-34	0.740004	1	1.01466	1.02953	1.04463	1.05994	1.07548	1.09124	1.10724	1.12347	1.13994	1.15665	1.17361	1.19082	1.20827	1.22598	1.24396	1.26219	1.2807	1.29947	1.31852	1.33785	1.35746	1.37736	1.39755	1.41804
F35-39	0.740004	1	1.01466	1.02953	1.04463	1.05994	1.07548	1.09124	1.10724	1.12347	1.13994	1.15665	1.17361	1.19082	1.20827	1.22598	1.24396	1.26219	1.2807	1.29947	1.31852	1.33785	1.35746	1.37736	1.39755	1.41804
F40-44	0.740004	1	1.01466	1.02953	1.04463	1.05994	1.07548	1.09124	1.10724	1.12347	1.13994	1.15665	1.17361	1.19082	1.20827	1.22598	1.24396	1.26219	1.2807	1.29947	1.31852	1.33785	1.35746	1.37736	1.39755	1.41804
F45-49	0.740004	1	1.01466	1.02953	1.04463	1.05994	1.07548	1.09124	1.10724	1.12347	1.13994	1.15665	1.17361	1.19082	1.20827	1.22598	1.24396	1.26219	1.2807	1.29947	1.31852	1.33785	1.35746	1.37736	1.39755	1.41804
F50-54	0.740004	1	1.01466	1.02953	1.04463	1.05994	1.07548	1.09124	1.10724	1.12347	1.13994	1.15665	1.17361	1.19082	1.20827	1.22598	1.24396	1.26219	1.2807	1.29947	1.31852	1.33785	1.35746	1.37736	1.39755	1.41804
F55-59	0.740004	1	1.01466	1.02953	1.04463	1.05994	1.07548	1.09124	1.10724	1.12347	1.13994	1.15665	1.17361	1.19082	1.20827	1.22598	1.24396	1.26219	1.2807	1.29947	1.31852	1.33785	1.35746	1.37736	1.39755	1.41804
F60-64	0.740004	1	1.01466	1.02953	1.04463	1.05994	1.07548	1.09124	1.10724	1.12347	1.13994	1.15665	1.17361	1.19082	1.20827	1.22598	1.24396	1.26219	1.2807	1.29947	1.31852	1.33785	1.35746	1.37736	1.39755	1.41804
F65-69	0.740004	1	1.01466	1.02953	1.04463	1.05994	1.07548	1.09124	1.10724	1.12347	1.13994	1.15665	1.17361	1.19082	1.20827	1.22598	1.24396	1.26219	1.2807	1.29947	1.31852	1.33785	1.35746	1.37736	1.39755	1.41804
F70-74	0.740004	1	1.01466	1.02953	1.04463	1.05994	1.07548	1.09124	1.10724	1.12347	1.13994	1.15665	1.17361	1.19082	1.20827	1.22598	1.24396	1.26219	1.2807	1.29947	1.31852	1.33785	1.35746	1.37736	1.39755	1.41804
F75-79	0.740004	1	1.01466	1.02953	1.04463	1.05994	1.07548	1.09124	1.10724	1.12347	1.13994	1.15665	1.17361	1.19082	1.20827	1.22598	1.24396	1.26219	1.2807	1.29947	1.31852	1.33785	1.35746	1.37736	1.39755	1.41804
F80-84	0.740004	1	1.01466	1.02953	1.04463	1.05994	1.07548	1.09124	1.10724	1.12347	1.13994	1.15665	1.17361	1.19082	1.20827	1.22598	1.24396	1.26219	1.2807	1.29947	1.31852	1.33785	1.35746	1.37736	1.39755	1.41804
F85+	0.740004	1	1.01466	1.02953	1.04463	1.05994	1.07548	1.09124	1.10724	1.12347	1.13994	1.15665	1.17361	1.19082	1.20827	1.22598	1.24396	1.26219	1.2807	1.29947	1.31852	1.33785	1.35746	1.37736	1.39755	1.41804
aortic aneurysm
		RR for aortic aneurysm by salt consumption
	Aortic aneurysm relative risk for 20mmHg reduction in BP	<1	1-2	2-3	3-4	4-5	5-6	6-7	7-8	8-9	9-10	10-11	11-12	12-13	13-14	14-15	15-16	16-17	17-18	18-19	19-20	20-21	21-22	22-23	23-24	24+
M15-19	0.55002	1	1.02932	1.05949	1.09055	1.12252	1.15543	1.1893	1.22416	1.26005	1.29699	1.33501	1.37414	1.41443	1.45589	1.49857	1.5425	1.58772	1.63426	1.68217	1.73149	1.78224	1.83449	1.88827	1.94362	2.0006
M20-24	0.55002	1	1.02932	1.05949	1.09055	1.12252	1.15543	1.1893	1.22416	1.26005	1.29699	1.33501	1.37414	1.41443	1.45589	1.49857	1.5425	1.58772	1.63426	1.68217	1.73149	1.78224	1.83449	1.88827	1.94362	2.0006
M25-29	0.55002	1	1.02932	1.05949	1.09055	1.12252	1.15543	1.1893	1.22416	1.26005	1.29699	1.33501	1.37414	1.41443	1.45589	1.49857	1.5425	1.58772	1.63426	1.68217	1.73149	1.78224	1.83449	1.88827	1.94362	2.0006
M30-34	0.55002	1	1.02932	1.05949	1.09055	1.12252	1.15543	1.1893	1.22416	1.26005	1.29699	1.33501	1.37414	1.41443	1.45589	1.49857	1.5425	1.58772	1.63426	1.68217	1.73149	1.78224	1.83449	1.88827	1.94362	2.0006
M35-39	0.55002	1	1.02932	1.05949	1.09055	1.12252	1.15543	1.1893	1.22416	1.26005	1.29699	1.33501	1.37414	1.41443	1.45589	1.49857	1.5425	1.58772	1.63426	1.68217	1.73149	1.78224	1.83449	1.88827	1.94362	2.0006
M40-44	0.55002	1	1.02932	1.05949	1.09055	1.12252	1.15543	1.1893	1.22416	1.26005	1.29699	1.33501	1.37414	1.41443	1.45589	1.49857	1.5425	1.58772	1.63426	1.68217	1.73149	1.78224	1.83449	1.88827	1.94362	2.0006
M45-49	0.55002	1	1.02932	1.05949	1.09055	1.12252	1.15543	1.1893	1.22416	1.26005	1.29699	1.33501	1.37414	1.41443	1.45589	1.49857	1.5425	1.58772	1.63426	1.68217	1.73149	1.78224	1.83449	1.88827	1.94362	2.0006
M50-54	0.55002	1	1.02932	1.05949	1.09055	1.12252	1.15543	1.1893	1.22416	1.26005	1.29699	1.33501	1.37414	1.41443	1.45589	1.49857	1.5425	1.58772	1.63426	1.68217	1.73149	1.78224	1.83449	1.88827	1.94362	2.0006
M55-59	0.55002	1	1.02932	1.05949	1.09055	1.12252	1.15543	1.1893	1.22416	1.26005	1.29699	1.33501	1.37414	1.41443	1.45589	1.49857	1.5425	1.58772	1.63426	1.68217	1.73149	1.78224	1.83449	1.88827	1.94362	2.0006
M60-64	0.55002	1	1.02932	1.05949	1.09055	1.12252	1.15543	1.1893	1.22416	1.26005	1.29699	1.33501	1.37414	1.41443	1.45589	1.49857	1.5425	1.58772	1.63426	1.68217	1.73149	1.78224	1.83449	1.88827	1.94362	2.0006
M65-69	0.55002	1	1.02932	1.05949	1.09055	1.12252	1.15543	1.1893	1.22416	1.26005	1.29699	1.33501	1.37414	1.41443	1.45589	1.49857	1.5425	1.58772	1.63426	1.68217	1.73149	1.78224	1.83449	1.88827	1.94362	2.0006
M70-74	0.55002	1	1.02932	1.05949	1.09055	1.12252	1.15543	1.1893	1.22416	1.26005	1.29699	1.33501	1.37414	1.41443	1.45589	1.49857	1.5425	1.58772	1.63426	1.68217	1.73149	1.78224	1.83449	1.88827	1.94362	2.0006
M75-79	0.55002	1	1.02932	1.05949	1.09055	1.12252	1.15543	1.1893	1.22416	1.26005	1.29699	1.33501	1.37414	1.41443	1.45589	1.49857	1.5425	1.58772	1.63426	1.68217	1.73149	1.78224	1.83449	1.88827	1.94362	2.0006
M80-84	0.55002	1	1.02932	1.05949	1.09055	1.12252	1.15543	1.1893	1.22416	1.26005	1.29699	1.33501	1.37414	1.41443	1.45589	1.49857	1.5425	1.58772	1.63426	1.68217	1.73149	1.78224	1.83449	1.88827	1.94362	2.0006
M85+	0.55002	1	1.02932	1.05949	1.09055	1.12252	1.15543	1.1893	1.22416	1.26005	1.29699	1.33501	1.37414	1.41443	1.45589	1.49857	1.5425	1.58772	1.63426	1.68217	1.73149	1.78224	1.83449	1.88827	1.94362	2.0006
F15-19	0.55002	1	1.02932	1.05949	1.09055	1.12252	1.15543	1.1893	1.22416	1.26005	1.29699	1.33501	1.37414	1.41443	1.45589	1.49857	1.5425	1.58772	1.63426	1.68217	1.73149	1.78224	1.83449	1.88827	1.94362	2.0006
F20-24	0.55002	1	1.02932	1.05949	1.09055	1.12252	1.15543	1.1893	1.22416	1.26005	1.29699	1.33501	1.37414	1.41443	1.45589	1.49857	1.5425	1.58772	1.63426	1.68217	1.73149	1.78224	1.83449	1.88827	1.94362	2.0006
F25-29	0.55002	1	1.02932	1.05949	1.09055	1.12252	1.15543	1.1893	1.22416	1.26005	1.29699	1.33501	1.37414	1.41443	1.45589	1.49857	1.5425	1.58772	1.63426	1.68217	1.73149	1.78224	1.83449	1.88827	1.94362	2.0006
F30-34	0.55002	1	1.02932	1.05949	1.09055	1.12252	1.15543	1.1893	1.22416	1.26005	1.29699	1.33501	1.37414	1.41443	1.45589	1.49857	1.5425	1.58772	1.63426	1.68217	1.73149	1.78224	1.83449	1.88827	1.94362	2.0006
F35-39	0.55002	1	1.02932	1.05949	1.09055	1.12252	1.15543	1.1893	1.22416	1.26005	1.29699	1.33501	1.37414	1.41443	1.45589	1.49857	1.5425	1.58772	1.63426	1.68217	1.73149	1.78224	1.83449	1.88827	1.94362	2.0006
F40-44	0.55002	1	1.02932	1.05949	1.09055	1.12252	1.15543	1.1893	1.22416	1.26005	1.29699	1.33501	1.37414	1.41443	1.45589	1.49857	1.5425	1.58772	1.63426	1.68217	1.73149	1.78224	1.83449	1.88827	1.94362	2.0006
F45-49	0.55002	1	1.02932	1.05949	1.09055	1.12252	1.15543	1.1893	1.22416	1.26005	1.29699	1.33501	1.37414	1.41443	1.45589	1.49857	1.5425	1.58772	1.63426	1.68217	1.73149	1.78224	1.83449	1.88827	1.94362	2.0006
F50-54	0.55002	1	1.02932	1.05949	1.09055	1.12252	1.15543	1.1893	1.22416	1.26005	1.29699	1.33501	1.37414	1.41443	1.45589	1.49857	1.5425	1.58772	1.63426	1.68217	1.73149	1.78224	1.83449	1.88827	1.94362	2.0006
F55-59	0.55002	1	1.02932	1.05949	1.09055	1.12252	1.15543	1.1893	1.22416	1.26005	1.29699	1.33501	1.37414	1.41443	1.45589	1.49857	1.5425	1.58772	1.63426	1.68217	1.73149	1.78224	1.83449	1.88827	1.94362	2.0006
F60-64	0.55002	1	1.02932	1.05949	1.09055	1.12252	1.15543	1.1893	1.22416	1.26005	1.29699	1.33501	1.37414	1.41443	1.45589	1.49857	1.5425	1.58772	1.63426	1.68217	1.73149	1.78224	1.83449	1.88827	1.94362	2.0006
F65-69	0.55002	1	1.02932	1.05949	1.09055	1.12252	1.15543	1.1893	1.22416	1.26005	1.29699	1.33501	1.37414	1.41443	1.45589	1.49857	1.5425	1.58772	1.63426	1.68217	1.73149	1.78224	1.83449	1.88827	1.94362	2.0006
F70-74	0.55002	1	1.02932	1.05949	1.09055	1.12252	1.15543	1.1893	1.22416	1.26005	1.29699	1.33501	1.37414	1.41443	1.45589	1.49857	1.5425	1.58772	1.63426	1.68217	1.73149	1.78224	1.83449	1.88827	1.94362	2.0006
F75-79	0.55002	1	1.02932	1.05949	1.09055	1.12252	1.15543	1.1893	1.22416	1.26005	1.29699	1.33501	1.37414	1.41443	1.45589	1.49857	1.5425	1.58772	1.63426	1.68217	1.73149	1.78224	1.83449	1.88827	1.94362	2.0006
F80-84	0.55002	1	1.02932	1.05949	1.09055	1.12252	1.15543	1.1893	1.22416	1.26005	1.29699	1.33501	1.37414	1.41443	1.45589	1.49857	1.5425	1.58772	1.63426	1.68217	1.73149	1.78224	1.83449	1.88827	1.94362	2.0006
F85+	0.55002	1	1.02932	1.05949	1.09055	1.12252	1.15543	1.1893	1.22416	1.26005	1.29699	1.33501	1.37414	1.41443	1.45589	1.49857	1.5425	1.58772	1.63426	1.68217	1.73149	1.78224	1.83449	1.88827	1.94362	2.0006

## Sheet: RAP CHD
CHD	HospitalizaTIONS											Consultations										MEDICAMENT
MEAN SALT INTAKE BY AGE GROUP AND SEX					PREVALENCE							MEAN SALT INTAKE BY AGE GROUP AND SEX						PREVALENCE				MEAN SALT INTAKE BY AGE GROUP AND SEX					PREVALENCE
		SALT	Salt-6g	RR		RAP	attribution costs						Total consultations	CHD consultations	Salt	Salt-6g	RR		RAP	attribution costs			TOTAL COST	SALT	Salt-6g	RR		RAP	attribution costs
M15-19	9.03357e+06	10.1	5.1	1.18813	0.784619	0.128624	1.16194e+06					M15-19	511985770884	4.86341e+06	10.1	5.1	1.48	0.784619	0.273582	1.33054e+06		M15-19	4.24447e+07	0	0	1.48	0.784619	0.273582	1.16121e+07
M20-24	7.00219e+07	10.1	5.1	1.18813	0.784619	0.128624	9.00652e+06					M20-24	511985770884	3.76978e+07	10.1	5.1	1.41	0.784619	0.243395	9.17545e+06		M20-24	4.50105e+07	0	0	1.41	0.784619	0.243395	1.09553e+07
M25-29	8.16676e+07	10.1	5.1	1.18813	0.784619	0.128624	1.05044e+07					M25-29	511985770884	4.39675e+07	10.1	5.1	1.48	0.784619	0.273582	1.20287e+07		M25-29	4.4688e+07	0	0	1.48	0.784619	0.273582	1.22258e+07
M30-34	1.46017e+08	10.1	5.1	1.18813	0.784619	0.128624	1.87813e+07					M30-34	511985770884	7.86112e+07	10.1	5.1	1.41	0.784619	0.243395	1.91336e+07		M30-34	3.88594e+07	0	0	1.41	0.784619	0.243395	9.4582e+06
M35-39	2.56703e+08	10.1	5.1	1.18813	0.784619	0.128624	3.30183e+07					M35-39	511985770884	1.38201e+08	10.1	5.1	1.48	0.784619	0.273582	3.78094e+07		M35-39	3.28386e+07	0	0	1.48	0.784619	0.273582	8.98405e+06
M40-44	4.67217e+08	10.1	5.1	1.18813	0.784619	0.128624	6.00955e+07					M40-44	511985770884	2.51536e+08	10.1	5.1	1.41	0.784619	0.243395	6.12226e+07		M40-44	2.9359e+07	0	0	1.41	0.784619	0.243395	7.14583e+06
M45-49	7.47383e+08	10.1	5.1	1.18813	0.784619	0.128624	9.61316e+07					M45-49	511985770884	4.02369e+08	10.1	5.1	1.41	0.784619	0.243395	9.79347e+07		M45-49	2.88706e+07	0	0	1.41	0.784619	0.243395	7.02696e+06
M50-54	9.82897e+08	10.1	5.1	1.18234	0.784619	0.125164	1.23023e+08					M50-54	511985770884	5.29163e+08	10.1	5.1	1.39	0.784619	0.234304	1.23985e+08		M50-54	2.61571e+07	0	0	1.39	0.784619	0.234304	6.12871e+06
M55-59	1.11347e+09	10.1	5.1	1.18234	0.784619	0.125164	1.39366e+08					M55-59	511985770884	5.99459e+08	10.1	5.1	1.32	0.784619	0.200689	1.20305e+08		M55-59	2.11439e+07	0	0	1.32	0.784619	0.200689	4.24337e+06
M60-64	1.1175e+09	10.1	5.1	1.16057	0.784619	0.111892	1.25039e+08					M60-64	511985770884	6.01627e+08	10.1	5.1	1.28	0.784619	0.180122	1.08366e+08		M60-64	1.54123e+07	0	0	1.28	0.784619	0.180122	2.77609e+06
M65-69	1.12348e+09	10.1	5.1	1.16057	0.784619	0.111892	1.25709e+08					M65-69	511985770884	6.04848e+08	10.1	5.1	1.28	0.784619	0.180122	1.08946e+08		M65-69	1.08732e+07	0	0	1.28	0.784619	0.180122	1.9585e+06
M70-74	1.07588e+09	10.1	5.1	1.13139	0.784619	0.0934539	1.00546e+08					M70-74	511985770884	5.79224e+08	10.1	5.1	1.22	0.784619	0.147206	8.52653e+07		M70-74	7.75944e+06	0	0	1.22	0.784619	0.147206	1.14224e+06
M75-79	9.51756e+08	10.1	5.1	1.13139	0.784619	0.0934539	8.89453e+07					M75-79	511985770884	5.12398e+08	10.1	5.1	1.18	0.784619	0.123754	6.3411e+07		M75-79	5.44157e+06	0	0	1.18	0.784619	0.123754	673414
M>=80	1.21475e+09	10.1	5.1	1.10163	0.784619	0.0738493	8.97086e+07					M>=80	511985770884	6.53987e+08	10.1	5.1	1.08	0.784619	0.0590622	3.86259e+07		M>=80	6.35851e+06	0	0	1.08	0.784619	0.0590622	375548
F15-19	1.06152e+07	10.1	5.1	1.18813	0.784619	0.128624	1.36537e+06					F15-19	511985770884	5.71491e+06	10.1	5.1	1.22	0.784619	0.147206	841270		F15-19	3.97621e+07	0	0	1.22	0.784619	0.147206	6.13721e+06
F20-24	3.80015e+07	10.1	5.1	1.18813	0.784619	0.128624	4.88792e+06					F20-24	511985770884	2.04589e+07	10.1	5.1	1.28	0.784619	0.180122	3.6851e+06		F20-24	4.16913e+07	0	0	1.28	0.784619	0.180122	7.60887e+06
F25-29	7.33946e+07	10.1	5.1	1.18813	0.784619	0.128624	9.44032e+06					F25-29	511985770884	3.95135e+07	10.1	5.1	1.22	0.784619	0.147206	5.81662e+06		F25-29	4.22429e+07	0	0	1.22	0.784619	0.147206	5.54865e+06
F30-34	1.19491e+08	10.1	5.1	1.18813	0.784619	0.128624	1.53694e+07					F30-34	511985770884	6.43304e+07	10.1	5.1	1.22	0.784619	0.147206	9.46982e+06		F30-34	3.76931e+07	0	0	1.22	0.784619	0.147206	4.78534e+06
F35-39	1.94814e+08	10.1	5.1	1.18813	0.784619	0.128624	2.50579e+07					F35-39	511985770884	1.04882e+08	10.1	5.1	1.22	0.784619	0.147206	1.54393e+07		F35-39	3.25078e+07	0	0	1.22	0.784619	0.147206	4.3672e+06
F40-44	3.37927e+08	10.1	5.1	1.18813	0.784619	0.128624	4.34657e+07					F40-44	511985770884	1.8193e+08	10.1	5.1	1.22	0.784619	0.147206	2.67812e+07		F40-44	2.96673e+07	0	0	1.22	0.784619	0.147206	4.32893e+06
F45-49	5.44903e+08	10.1	5.1	1.18813	0.784619	0.128624	7.00877e+07					F45-49	511985770884	2.9336e+08	10.1	5.1	1.22	0.784619	0.147206	4.31843e+07		F45-49	2.94073e+07	0	0	1.22	0.784619	0.147206	3.92097e+06
F50-54	7.33737e+08	10.1	5.1	1.18234	0.784619	0.125164	9.18371e+07					F50-54	511985770884	3.95022e+08	10.1	5.1	1.21	0.784619	0.141461	5.58804e+07		F50-54	2.6636e+07	0	0	1.21	0.784619	0.141461	3.07495e+06
F55-59	8.60972e+08	10.1	5.1	1.18234	0.784619	0.125164	1.07762e+08					F55-59	511985770884	4.63522e+08	10.1	5.1	1.21	0.784619	0.141461	6.55705e+07		F55-59	2.1737e+07	0	0	1.21	0.784619	0.141461	2.25696e+06
F60-64	8.92432e+08	10.1	5.1	1.16057	0.784619	0.111892	9.98564e+07					F60-64	511985770884	4.80459e+08	10.1	5.1	1.18	0.784619	0.123754	5.94586e+07		F60-64	1.59546e+07	0	0	1.18	0.784619	0.123754	1.40172e+06
F65-69	9.29139e+08	10.1	5.1	1.16057	0.784619	0.111892	1.03964e+08					F65-69	511985770884	5.00221e+08	10.1	5.1	1.18	0.784619	0.123754	6.19042e+07		F65-69	1.13267e+07	0	0	1.18	0.784619	0.123754	1.02995e+06
F70-74	9.42578e+08	10.1	5.1	1.13139	0.784619	0.0934539	8.80876e+07					F70-74	511985770884	5.07456e+08	10.1	5.1	1.14	0.784619	0.0989746	5.02253e+07		F70-74	8.32257e+06	0	0	1.14	0.784619	0.0989746	609538
F75-79	8.97654e+08	10.1	5.1	1.13139	0.784619	0.0934539	8.38893e+07					F75-79	511985770884	4.83271e+08	10.1	5.1	1.11	0.784619	0.0794509	3.83963e+07		F75-79	6.15853e+06	0	0	1.11	0.784619	0.0794509	656527
F>=80	1.33601e+09	10.1	5.1	1.10163	0.784619	0.0738493	9.86633e+07					F>=80	511985770884	7.19267e+08	10.1	5.1	1.06	0.784619	0.0449605	3.23386e+07		F>=80	8.26331e+06	0	0	1.06	0.784619	0.0449605	1.90833e+06
	1.72694e+10						1.86477e+09	3.10795e+06												1.35653e+09	2.26089e+06		4.24447e+07						1.32341e+08
																							7.49032e+08

## Sheet: RAP AVC
AVC	Hospitalizations											CONSULTATIONS										MEDICAMENT
MEAN SALT INTAKE BY AGE GROUP AND SEX					PREVALENCE							MEAN SALT INTAKE BY AGE GROUP AND SEX						PREVALENCE				MEAN SALT INTAKE BY AGE GROUP AND SEX					PREVALENCE
	TOTAL COST	SALT	Salt-6g	RR		RAP	attribution costs						TOTAL CONSULTATIONS	AVC CONSULTATIONS	SALT	Salt-6g	RR		RAP	attribution costs			TOTAL COST	SALT	Salt-6g	RR		RAP	attribution costs
M15-19	4.58537e+07	10.1	5.1	1.28006	0.784619	0.180156	8.26081e+06					M15-19	511985770884	2.46863e+07	10.1	5.1	1.28006	0.784619	0.180156	4.44738e+06		M15-19	0	10.1	5.1	1.28006	0.784619	0.180156	0
M20-24	1.3112e+08	10.1	5.1	1.28006	0.784619	0.180156	2.3622e+07					M20-24	511985770884	7.05911e+07	10.1	5.1	1.28006	0.784619	0.180156	1.27174e+07		M20-24	0	10.1	5.1	1.28006	0.784619	0.180156	0
M25-29	8.29227e+07	10.1	5.1	1.28006	0.784619	0.180156	1.4939e+07					M25-29	511985770884	4.46432e+07	10.1	5.1	1.28006	0.784619	0.180156	8.04274e+06		M25-29	0	10.1	5.1	1.28006	0.784619	0.180156	0
M30-34	1.11022e+08	10.1	5.1	1.28006	0.784619	0.180156	2.00013e+07					M30-34	511985770884	5.97711e+07	10.1	5.1	1.28006	0.784619	0.180156	1.07681e+07		M30-34	0	10.1	5.1	1.28006	0.784619	0.180156	0
M35-39	1.39831e+08	10.1	5.1	1.28006	0.784619	0.180156	2.51913e+07					M35-39	511985770884	7.52806e+07	10.1	5.1	1.28006	0.784619	0.180156	1.35623e+07		M35-39	0	10.1	5.1	1.28006	0.784619	0.180156	0
M40-44	2.09386e+08	10.1	5.1	1.28006	0.784619	0.180156	3.77221e+07					M40-44	511985770884	1.12727e+08	10.1	5.1	1.28006	0.784619	0.180156	2.03085e+07		M40-44	0	10.1	5.1	1.28006	0.784619	0.180156	0
M45-49	3.35737e+08	10.1	5.1	1.28006	0.784619	0.180156	6.04851e+07					M45-49	511985770884	1.80751e+08	10.1	5.1	1.28006	0.784619	0.180156	3.25634e+07		M45-49	0	10.1	5.1	1.28006	0.784619	0.180156	0
M50-54	4.67887e+08	10.1	5.1	1.26344	0.784619	0.171293	8.01457e+07					M50-54	511985770884	2.51897e+08	10.1	5.1	1.26344	0.784619	0.171293	4.31481e+07		M50-54	0	10.1	5.1	1.26344	0.784619	0.171293	0
M55-59	5.77429e+08	10.1	5.1	1.26344	0.784619	0.171293	9.89093e+07					M55-59	511985770884	3.10871e+08	10.1	5.1	1.26344	0.784619	0.171293	5.32498e+07		M55-59	0	10.1	5.1	1.26344	0.784619	0.171293	0
M60-64	5.83138e+08	10.1	5.1	1.22626	0.784619	0.150762	8.79149e+07					M60-64	511985770884	3.13945e+08	10.1	5.1	1.22626	0.784619	0.150762	4.73308e+07		M60-64	0	10.1	5.1	1.22626	0.784619	0.150762	0
M65-69	5.11606e+08	10.1	5.1	1.22626	0.784619	0.150762	7.71306e+07					M65-69	511985770884	2.75434e+08	10.1	5.1	1.22626	0.784619	0.150762	4.15249e+07		M65-69	0	10.1	5.1	1.22626	0.784619	0.150762	0
M70-74	4.35501e+08	10.1	5.1	1.18234	0.784619	0.125164	5.45089e+07					M70-74	511985770884	2.34461e+08	10.1	5.1	1.18234	0.784619	0.125164	2.9346e+07		M70-74	0	10.1	5.1	1.18234	0.784619	0.125164	0
M75-79	3.69331e+08	10.1	5.1	1.18234	0.784619	0.125164	4.62268e+07					M75-79	511985770884	1.98837e+08	10.1	5.1	1.18234	0.784619	0.125164	2.48872e+07		M75-79	0	10.1	5.1	1.18234	0.784619	0.125164	0
M>=80	5.52622e+08	10.1	5.1	1.10163	0.784619	0.0738493	4.08107e+07					M>=80	511985770884	2.97515e+08	10.1	5.1	1.10163	0.784619	0.0738493	2.19713e+07		M>=80	0	10.1	5.1	1.10163	0.784619	0.0738493	0
F15-19	5.11636e+07	10.1	5.1	1.28006	0.784619	0.180156	9.21743e+06					F15-19	511985770884	2.7545e+07	10.1	5.1	1.28006	0.784619	0.180156	4.9624e+06		F15-19	0	10.1	5.1	1.28006	0.784619	0.180156	0
F20-24	7.87962e+07	10.1	5.1	1.28006	0.784619	0.180156	1.41956e+07					F20-24	511985770884	4.24216e+07	10.1	5.1	1.28006	0.784619	0.180156	7.6425e+06		F20-24	0	10.1	5.1	1.28006	0.784619	0.180156	0
F25-29	1.06413e+08	10.1	5.1	1.28006	0.784619	0.180156	1.91709e+07					F25-29	511985770884	5.72895e+07	10.1	5.1	1.28006	0.784619	0.180156	1.0321e+07		F25-29	0	10.1	5.1	1.28006	0.784619	0.180156	0
F30-34	1.35146e+08	10.1	5.1	1.28006	0.784619	0.180156	2.43474e+07					F30-34	511985770884	7.27588e+07	10.1	5.1	1.28006	0.784619	0.180156	1.31079e+07		F30-34	0	10.1	5.1	1.28006	0.784619	0.180156	0
F35-39	1.82593e+08	10.1	5.1	1.28006	0.784619	0.180156	3.28951e+07					F35-39	511985770884	9.83025e+07	10.1	5.1	1.28006	0.784619	0.180156	1.77098e+07		F35-39	0	10.1	5.1	1.28006	0.784619	0.180156	0
F40-44	2.5267e+08	10.1	5.1	1.28006	0.784619	0.180156	4.55201e+07					F40-44	511985770884	1.3603e+08	10.1	5.1	1.28006	0.784619	0.180156	2.45067e+07		F40-44	0	10.1	5.1	1.28006	0.784619	0.180156	0
F45-49	4.05101e+08	10.1	5.1	1.28006	0.784619	0.180156	7.29815e+07					F45-49	511985770884	2.18095e+08	10.1	5.1	1.28006	0.784619	0.180156	3.92911e+07		F45-49	0	10.1	5.1	1.28006	0.784619	0.180156	0
F50-54	5.59422e+08	10.1	5.1	1.26344	0.784619	0.171293	9.58249e+07					F50-54	511985770884	3.01177e+08	10.1	5.1	1.26344	0.784619	0.171293	5.15893e+07		F50-54	0	10.1	5.1	1.26344	0.784619	0.171293	0
F55-59	6.57539e+08	10.1	5.1	1.26344	0.784619	0.171293	1.12632e+08					F55-59	511985770884	3.54e+08	10.1	5.1	1.26344	0.784619	0.171293	6.06375e+07		F55-59	0	10.1	5.1	1.26344	0.784619	0.171293	0
F60-64	6.49973e+08	10.1	5.1	1.22626	0.784619	0.150762	9.79911e+07					F60-64	511985770884	3.49927e+08	10.1	5.1	1.22626	0.784619	0.150762	5.27555e+07		F60-64	0	10.1	5.1	1.22626	0.784619	0.150762	0
F65-69	5.70873e+08	10.1	5.1	1.22626	0.784619	0.150762	8.60657e+07					F65-69	511985770884	3.07341e+08	10.1	5.1	1.22626	0.784619	0.150762	4.63353e+07		F65-69	0	10.1	5.1	1.22626	0.784619	0.150762	0
F70-74	4.97352e+08	10.1	5.1	1.18234	0.784619	0.125164	6.22504e+07					F70-74	511985770884	2.6776e+08	10.1	5.1	1.18234	0.784619	0.125164	3.35138e+07		F70-74	0	10.1	5.1	1.18234	0.784619	0.125164	0
F75-79	4.35768e+08	10.1	5.1	1.18234	0.784619	0.125164	5.45423e+07					F75-79	511985770884	2.34605e+08	10.1	5.1	1.18234	0.784619	0.125164	2.9364e+07		F75-79	0	10.1	5.1	1.18234	0.784619	0.125164	0
F>=80	7.59043e+08	10.1	5.1	1.10163	0.784619	0.0738493	5.60548e+07					F>=80	511985770884	4.08647e+08	10.1	5.1	1.10163	0.784619	0.0738493	3.01783e+07		F>=80	0	10.1	5.1	1.10163	0.784619	0.0738493	0
	9.89524e+09						1.45956e+09	2.4326e+06												7.85783e+08	1.30964e+06		0						0
																							0

[truncated: 6 more sheets: RAP EH, RAP ERC, GBD hosp, CONSULTATIONS, MEDICAMENT, Losses of Gross Product ]
