# Supplementary material for: Estimation of the economic benefits for the public health system related to salt reduction in Costa Rica
Source: PLoS One. 2023 Feb 17;18(2):e0279732. doi: 10.1371/journal.pone.0279732 (PMC9937478; doi:10.1371/journal.pone.0279732)
Supplement: S2 Appendix — (XLSX) [file pone.0279732.s002.xlsx]

## Sheet: HOSPITAL-CONSULTATIONS
	HOSPITALIZATION
		AMOUNT OF HOSPITALIZATIONS	UNIT COST
	2013	1765698	429876
	2014	1839462	441908
	2015	1954420	458737	8.96565e+11
	2016	1895699	480839
	2017	1859373	511458
	2018 (1)	1.93601e+06	525192
	(1) Estimate, using linear trend
	Fuente: Anuario de Costos Hospitalarios.
	CONSULTATIONS
		AMOUNT	UNIT COST
	2013	10573833	38199.3
	2014	10513658	40919.9
	2015	10556109	43263.1	4.5669e+11
	2016	10377927	46819
	2017	10392274	49265.6
	2018 (1)	10742513	52102.9
	Fuente: Anuario Esadístico y anuario de costos hospitalarios. CCSS
	Medicines (prescriptions) dispensed and expense
		AMOUNT	SPENT
	2013	76986249	1.11467e+08
	2014	79150531	1.12054e+08
	2015	79475527	1.25646e+08	1.58094
	2016	82187826	1.35747e+08
	2017	84673556	1.36722e+08
	2018 (1)	86315716	1.49112e+08
	Fuente: Anuario Estadístico y de costos hospitalarios. CCSS
	OTHERS PROFESSIONALS (1)
		Cantidada de consultas
	2013	2432265
	2014	2385475
	2015	2387897
	2016	2344014
	2017	2315312
	2018	2292687
	(1) Refers to dentistry, nursing, psychology, nutrition, optometry, social work and others
	Fuente: Annuario Estadístico. CCSS
	Consultas en Odontología
		Cantidad de consultas
	2013	2432265
	2014	2385475
	2015	2387897
	2016	2344014
	2017	2315312
	Fuente: Anuario Estadístico. CCSS

## Sheet: MEDICAMENT
CODE AND MEDICAMENT NAME		Unidad de medida	2014			2015			2016			2017			2018
			Cantidad Consumida	Monto en Dólares	Precio unitario US$	Cantidad Consumida	Monto en Dólares	Precio unitario US$	Cantidad Consumida	Monto en Dólares	Precio unitario US$	Amount Consumed	$	UNIT PRICE $	Amount Consumed	$	UNIT PRICE $
THERAPEUTIC GROUP 08: ANTIHYPERTENSIVES
110080210_ATENOLOL 50 MG. TABLETS		CN	693737	437055	0.63	614641	362638	0.59	593536	350186	0.59	572112	337546	0.59	512143	302164	0.59
110080267_ENALAPRIL MALEATO 20 MG. TABLETS.	PB	CN	838128	435826	0.52	765017	413109	0.54	760980	388100	0.51	758627	386900	0.51	710609	362411	0.51
110080840_HIDRALAZINA CLORHIDRATO 50 MG. TABLETS	PB	CN	16406.2	160945	9.81	14735.6	144556	9.81	15280.9	149905	9.81	16162.2	158551	9.81	16126.5	123368	7.65
110080850_HIDROCLOROTIAZIDA 25 MG. TABLETS	PB	CN	713557	292558	0.41	640440	262581	0.41	651090	266947	0.41	655850	268899	0.41	625370	243894	0.39
110081030_ METILDOPA ( LEVO - ALFA ) 250 MG. TABLETS	PB	CN	43491.4	227460	5.23	37006.6	172821	4.67	35867	160684	4.48	32317.7	178070	5.51	30656	168914	5.51
110081040_METILDOPA 500 MG, TABLETS	PB	CN	41891.1	661879	15.8	38762.8	612453	15.8	39780.5	688202	17.3	41789.7	722962	17.3	41650.1	720546	17.3
110081103_IRBESARTAN 150 MG TABLETS	PB	CN	590109	2.40765e+06	4.08	570073	1.93255e+06	3.39	675048	2.49768e+06	3.7	805731	2.98121e+06	3.7	857227	5.28052e+06	6.16
110081520_PROPRANOLOL CLORHIDRATO 40 MG. TABLETS	PB	CN	40211	42623.6	1.06	38737.4	29053.1	0.75	39651.9	29738.9	0.75	41509.4	31132.1	0.75	41659.2	37493.3	0.9
110084090_HIDRALAZINA CLORHIDRATO 20 MG. INJECTABLE	PB	AM	11578	10883.3	0.94	8777	22908	2.61	7726	24491.4	3.17	10110	58941.3	5.83	9652	56271.2	5.83
110084580_NITROPRUSIATO OF SODIUM DIHIDRATO 50 MG	PB	AM	1598	10067.4	6.3	1770	15434.4	8.72	1501	13088.7	8.72	1662	14492.6	8.72	1627	39812.7	24.47
110070610_ENALAPRIL MALEATO 5 MG. TABLETS	PB AND Coronary heart disease	CN	275232	137616	0.5	250855	102850	0.41	252629	103578	0.41	255030	104562	0.41	238640	97842.6	0.41
	Dolares											3.1909e+06	5.24326e+06		1.64319
	Colones												3.14596e+09		985.915
THERAPY GROUP 10: CORONARY AND ANTI-ANGINAL VASODILATORS
110100810_NITROGLICERINA 0.5 A 0.6 MG. TABLETS SU	STROKE	CN	27095.3	214053	7.9	21162.7	167185	7.9	20062.2	158492	7.9	19941.4	157537	7.9	16440.6	130538	7.94
110101000_ISOSORBIDE DINITRATO 20 MG. TABLETS R	STROKE	CN	65085	519379	7.98	54907.1	438158	7.98	51233.8	408846	7.98	47914.2	382355	7.98	42771.3	341315	7.98
110101125_NIMODIPINO 30 MG. LACQUERED TABLETS	STROKE	CN	296.38	11511.4	38.84	251.83	18625.3	73.96	299.86	15667.7	52.25	317.94	16612.4	52.25	259.62	23838.3	91.82
110101220_AMLODIPINO 5 MG.	STROKE	CN	839819	268742	0.32	772227	231668	0.3	781330	234399	0.3	790338	237102	0.3	762571	228771	0.3
110104345_NITROGLICERINA 5 MG/ML. BLISTER VIAL	STROKE	FA	16631	56545.4	3.4	13862.3	79015.1	5.7	14012	79868.4	5.7	13651	85182.2	6.24	14099	87977.8	6.24
110071510_PROPRANOLOL CLORHIDRATO 10 MG. TABLETS	STROKE	CN	74322.7	236346	3.18	74261.8	230212	3.1	79810.8	247414	3.1	85900.4	266291	3.1	84517.1	262003	3.1
110074490_PROPRANOLOL CLORHIDRATO 1 MG/ML	STROKE	AM	6755	27020	4	5899	23596	4	6470	29050.3	4.49	7253	32566	4.49	6548	29400.5	4.49
	US DOLARS											965316	1.17765e+06	1.21996
	Colones												7.06587e+08	731.975
	Colones											4.15622e+06	3.85254e+09	1717.89
